# Supplementary material for: Stereoselective one-pot synthesis of polypropionates
Source: Nat Commun. 2017 Sep 25;8:679. doi: 10.1038/s41467-017-00787-y (PMC5612996; doi:10.1038/s41467-017-00787-y)
Supplement: Supplementary file 4 — Supplementary Data 1 [file 41467_2017_787_MOESM4_ESM.cif]

 
data_i13226
 
#----------------------------------------------------------------------------#
#                   CHEMICAL INFORMATION                                     #
#----------------------------------------------------------------------------#
 
_chemical_name_systematic
;
 ?
;
_chemical_formula_moiety                'C11 H18 O4'
_chemical_formula_sum                   'C11 H18 O4'
_chemical_formula_weight                214.25
 
#----------------------------------------------------------------------------#
#                   UNIT CELL INFORMATION                                    #
#----------------------------------------------------------------------------#
 
_symmetry_cell_setting                  triclinic
_symmetry_space_group_name_H-M          'P -1'
_symmetry_space_group_name_Hall         '-P 1'
_symmetry_Int_Tables_number             2
loop_
    _symmetry_equiv_pos_as_xyz
'x, y, z'
'-x, -y, -z'
 
_cell_length_a                  7.0078(3) 
_cell_length_b                  7.1563(3) 
_cell_length_c                  11.9748(6) 
_cell_angle_alpha               106.043(4) 
_cell_angle_beta                97.618(4) 
_cell_angle_gamma               99.673(3) 
_cell_volume                    558.69(4) 
_cell_formula_units_Z                   2
_cell_measurement_temperature           100.0(2)
_cell_measurement_reflns_used           3251
_cell_measurement_theta_min             2.9968
_cell_measurement_theta_max             29.4098
 
#----------------------------------------------------------------------------#
#                   CRYSTAL INFORMATION                                      #
#----------------------------------------------------------------------------#
 
_exptl_crystal_description              prism
_exptl_crystal_colour                   colourless
_exptl_crystal_size_max                 0.3
_exptl_crystal_size_mid                 0.24
_exptl_crystal_size_min                 0.2
_exptl_crystal_density_meas             'not measured'
_exptl_crystal_density_diffrn           1.274
_exptl_crystal_density_method           ?
_exptl_crystal_F_000                    232
_exptl_special_details
;
 ?
;
 
#----------------------------------------------------------------------------#
#                   ABSORPTION CORRECTION                                    #
#----------------------------------------------------------------------------#
 
_exptl_absorpt_coefficient_mu           0.096
_exptl_absorpt_correction_type          multi-scan
_exptl_absorpt_process_details
;
        CrysAlisPro, Oxford Diffraction Ltd.,
        Version 1.171.34.40 (release 27-08-2010 CrysAlis171 .NET)
        (compiled Aug 27 2010,11:50:40)
        Empirical absorption correction using spherical harmonics,
 implemented in SCALE3 ABSPACK scaling algorithm.
;
_exptl_absorpt_correction_T_min         0.9784
_exptl_absorpt_correction_T_max         1
 
#----------------------------------------------------------------------------#
#                   DATA COLLECTION                                          #
#----------------------------------------------------------------------------#
 
_diffrn_ambient_temperature             100.0(2)
_diffrn_radiation_wavelength            0.71073
_diffrn_radiation_type                  MoK\a
_diffrn_radiation_monochromator         graphite
_diffrn_detector_area_resol_mean        10.4875
_diffrn_orient_matrix_ub_11             0.0185515
_diffrn_orient_matrix_ub_12             -0.028597
_diffrn_orient_matrix_ub_13             -0.0584835
_diffrn_orient_matrix_ub_21             0.1019595
_diffrn_orient_matrix_ub_22             0.0147763
_diffrn_orient_matrix_ub_23             0.0227795
_diffrn_orient_matrix_ub_31             -0.0138823
_diffrn_orient_matrix_ub_32             -0.1005719
_diffrn_orient_matrix_ub_33             -0.0001647
_diffrn_measurement_device_type         'Xcalibur, Atlas, Gemini'
_diffrn_measurement_method              '\w scans'
_diffrn_reflns_av_R_equivalents         0.0179
_diffrn_reflns_av_unetI/netI            0.0529
_diffrn_reflns_number                   5294
_diffrn_reflns_limit_h_min              -9
_diffrn_reflns_limit_h_max              9
_diffrn_reflns_limit_k_min              -9
_diffrn_reflns_limit_k_max              9
_diffrn_reflns_limit_l_min              -14
_diffrn_reflns_limit_l_max              16
_diffrn_reflns_theta_min                3.003
_diffrn_reflns_theta_max                29.474
_diffrn_reflns_theta_full               25
_diffrn_measured_fraction_theta_full
                                        0.999
_diffrn_measured_fraction_theta_max
                                        0.85
_diffrn_reflns_Laue_measured_fraction_full
                                        0.999
_diffrn_reflns_Laue_measured_fraction_max
                                        0.85
_diffrn_reflns_point_group_measured_fraction_full
                                        0.999
_diffrn_reflns_point_group_measured_fraction_max
                                        0.85
_reflns_Friedel_coverage                0
_reflns_number_total                    2643
_reflns_number_gt                       2301
_reflns_threshold_expression            'I > 2\s(I)'
 
#----------------------------------------------------------------------------#
#                   COMPUTER PROGRAMS USED                                   #
#----------------------------------------------------------------------------#
 
_computing_data_collection
;
        CrysAlisPro, Oxford Diffraction Ltd.,
        Version 1.171.34.40 (release 27-08-2010 CrysAlis171 .NET)
        (compiled Aug 27 2010,11:50:40)
;
_computing_cell_refinement
;
        CrysAlisPro, Oxford Diffraction Ltd.,
        Version 1.171.34.40 (release 27-08-2010 CrysAlis171 .NET)
        (compiled Aug 27 2010,11:50:40)
;
_computing_data_reduction
;
        CrysAlisPro, Oxford Diffraction Ltd.,
        Version 1.171.34.40 (release 27-08-2010 CrysAlis171 .NET)
        (compiled Aug 27 2010,11:50:40)
;
_computing_structure_solution           'SHELXS-97 (Sheldrick, 1997)'
_computing_structure_refinement         'SHELXL-2013 (Sheldrick, 2013)'
_computing_molecular_graphics           'Ortep-3 for Windows (Farrugia, 1997)'
_computing_publication_material
                                   'WinGX publication routines (Farrugia, 1999)'
 
#----------------------------------------------------------------------------#
#                   STRUCTURE SOLUTION                                       #
#----------------------------------------------------------------------------#
 
_atom_sites_solution_hydrogens          difmap
 
#----------------------------------------------------------------------------#
#                   REFINEMENT INFORMATION                                   #
#----------------------------------------------------------------------------#
 
_refine_special_details
;
 ?
;
_refine_ls_structure_factor_coef        Fsqd
_refine_ls_matrix_type                  full
_refine_ls_weighting_scheme             calc
_refine_ls_weighting_details
              'w=1/[\s^2^(Fo^2^)+(0.0480P)^2^+0.1476P] where P=(Fo^2^+2Fc^2^)/3'
_refine_ls_hydrogen_treatment           refall
_refine_ls_extinction_method            none
_refine_ls_number_reflns                2643
_refine_ls_number_parameters            208
_refine_ls_number_restraints            0
_refine_ls_R_factor_all                 0.0424
_refine_ls_R_factor_gt                  0.0364
_refine_ls_wR_factor_ref                0.0967
_refine_ls_wR_factor_gt                 0.0926
_refine_ls_goodness_of_fit_ref          1.037
_refine_ls_restrained_S_all             1.037
_refine_ls_shift/su_max                 0.001
_refine_ls_shift/su_mean                0
_refine_diff_density_max                0.345
_refine_diff_density_min                -0.226
_refine_diff_density_rms                0.042
 
#----------------------------------------------------------------------------#
#                   CONSTRAINTS AND RESTRAINTS                               #
#----------------------------------------------------------------------------#
 
 
#----------------------------------------------------------------------------#
#                   ATOMIC TYPES, COORDINATES AND THERMAL PARAMETERS         #
#----------------------------------------------------------------------------#
 
loop_
    _atom_type_symbol
    _atom_type_description
    _atom_type_scat_dispersion_real
    _atom_type_scat_dispersion_imag
    _atom_type_scat_source
O O 0.0106 0.006 'International Tables Vol C Tables 4.2.6.8 and 6.1.1.4'
C C 0.0033 0.0016 'International Tables Vol C Tables 4.2.6.8 and 6.1.1.4'
H H 0 0 'International Tables Vol C Tables 4.2.6.8 and 6.1.1.4'
 
loop_
    _atom_site_label
    _atom_site_type_symbol
    _atom_site_fract_x
    _atom_site_fract_y
    _atom_site_fract_z
    _atom_site_U_iso_or_equiv
    _atom_site_adp_type
    _atom_site_occupancy
    _atom_site_site_symmetry_order
    _atom_site_calc_flag
    _atom_site_refinement_flags_posn
    _atom_site_refinement_flags_adp
    _atom_site_refinement_flags_occupancy
    _atom_site_disorder_assembly
    _atom_site_disorder_group
O1 O 0.70057(12) 1.27392(12) 0.08295(8) 0.0255(2) Uani 1 1 d . . . . .
O2 O 0.75506(11) 0.97412(11) 0.05235(7) 0.01778(18) Uani 1 1 d . . . . .
O3 O 0.59725(11) 0.74847(11) 0.29532(6) 0.01817(18) Uani 1 1 d . . . . .
O4 O 0.64870(13) 0.81925(14) 0.49355(7) 0.0287(2) Uani 1 1 d . . . . .
C1 C 0.68048(15) 1.12382(16) 0.11190(10) 0.0175(2) Uani 1 1 d . . . . .
C2 C 0.58110(16) 1.09986(17) 0.21230(10) 0.0192(2) Uani 1 1 d . . . . .
C3 C 0.72411(16) 1.09302(16) 0.31920(10) 0.0182(2) Uani 1 1 d . . . . .
C4 C 0.77909(15) 0.89048(16) 0.30263(9) 0.0168(2) Uani 1 1 d . . . . .
C5 C 0.86064(15) 0.79654(16) 0.19280(9) 0.0160(2) Uani 1 1 d . . . . .
C6 C 0.73055(15) 0.78242(15) 0.07648(9) 0.0152(2) Uani 1 1 d . . . . .
C7 C 0.78094(18) 0.64426(18) -0.03070(10) 0.0218(2) Uani 1 1 d . . . . .
C8 C 0.90357(18) 1.26613(18) 0.35668(11) 0.0244(3) Uani 1 1 d . . . . .
C9 C 1.07683(16) 0.89149(19) 0.20095(11) 0.0219(2) Uani 1 1 d . . . . .
C10 C 0.54819(16) 0.73245(17) 0.39737(10) 0.0190(2) Uani 1 1 d . . . . .
C11 C 0.35289(18) 0.5928(2) 0.37611(11) 0.0251(3) Uani 1 1 d . . . . .
H2A H 0.524(2) 1.215(2) 0.2363(13) 0.025(4) Uiso 1 1 d . . . . .
H2B H 0.475(2) 0.978(2) 0.1852(13) 0.025(4) Uiso 1 1 d . . . . .
H3 H 0.650(2) 1.107(2) 0.3830(12) 0.020(3) Uiso 1 1 d . . . . .
H4 H 0.8727(19) 0.8967(19) 0.3731(12) 0.016(3) Uiso 1 1 d . . . . .
H5 H 0.8518(18) 0.659(2) 0.1921(11) 0.014(3) Uiso 1 1 d . . . . .
H6 H 0.5933(18) 0.7384(18) 0.0785(11) 0.011(3) Uiso 1 1 d . . . . .
H7A H 0.914(2) 0.695(2) -0.0422(13) 0.027(4) Uiso 1 1 d . . . . .
H7B H 0.685(2) 0.632(2) -0.1008(14) 0.032(4) Uiso 1 1 d . . . . .
H7C H 0.773(2) 0.514(2) -0.0222(14) 0.032(4) Uiso 1 1 d . . . . .
H8A H 0.976(2) 1.268(2) 0.2931(13) 0.027(4) Uiso 1 1 d . . . . .
H8B H 0.998(2) 1.263(2) 0.4266(14) 0.030(4) Uiso 1 1 d . . . . .
H8C H 0.861(2) 1.390(3) 0.3801(15) 0.038(4) Uiso 1 1 d . . . . .
H9A H 1.153(2) 0.920(2) 0.2805(13) 0.027(4) Uiso 1 1 d . . . . .
H9B H 1.094(2) 1.016(2) 0.1813(14) 0.033(4) Uiso 1 1 d . . . . .
H9C H 1.135(2) 0.802(2) 0.1478(14) 0.033(4) Uiso 1 1 d . . . . .
H11A H 0.291(3) 0.539(3) 0.2952(17) 0.049(5) Uiso 1 1 d . . . . .
H11B H 0.268(3) 0.664(3) 0.4191(19) 0.071(6) Uiso 1 1 d . . . . .
H11C H 0.365(3) 0.494(3) 0.4110(19) 0.070(6) Uiso 1 1 d . . . . .
 
loop_
    _atom_site_aniso_label
    _atom_site_aniso_U_11
    _atom_site_aniso_U_22
    _atom_site_aniso_U_33
    _atom_site_aniso_U_23
    _atom_site_aniso_U_13
    _atom_site_aniso_U_12
O1 0.0272(4) 0.0185(4) 0.0343(5) 0.0136(4) 0.0059(4) 0.0050(3)
O2 0.0216(4) 0.0158(4) 0.0189(4) 0.0089(3) 0.0068(3) 0.0035(3)
O3 0.0180(4) 0.0203(4) 0.0144(4) 0.0062(3) 0.0041(3) -0.0030(3)
O4 0.0272(4) 0.0395(5) 0.0163(4) 0.0108(4) 0.0021(3) -0.0035(4)
C1 0.0134(5) 0.0163(5) 0.0211(5) 0.0058(4) -0.0002(4) 0.0013(4)
C2 0.0159(5) 0.0172(5) 0.0241(6) 0.0049(4) 0.0055(4) 0.0036(4)
C3 0.0174(5) 0.0176(5) 0.0165(5) 0.0018(4) 0.0052(4) -0.0007(4)
C4 0.0135(5) 0.0192(5) 0.0157(5) 0.0061(4) 0.0017(4) -0.0023(4)
C5 0.0159(5) 0.0152(5) 0.0178(5) 0.0068(4) 0.0040(4) 0.0022(4)
C6 0.0177(5) 0.0123(5) 0.0162(5) 0.0059(4) 0.0047(4) 0.0012(4)
C7 0.0289(6) 0.0191(6) 0.0184(5) 0.0057(4) 0.0077(5) 0.0057(4)
C8 0.0233(6) 0.0193(6) 0.0235(6) 0.0013(5) 0.0028(5) -0.0042(5)
C9 0.0146(5) 0.0259(6) 0.0250(6) 0.0078(5) 0.0048(4) 0.0029(4)
C10 0.0207(5) 0.0207(5) 0.0178(5) 0.0089(4) 0.0064(4) 0.0029(4)
C11 0.0245(6) 0.0287(6) 0.0206(6) 0.0087(5) 0.0080(5) -0.0031(5)
 
 
#----------------------------------------------------------------------------#
#                   MOLECULAR GEOMETRY                                       #
#----------------------------------------------------------------------------#
 
_geom_special_details
;
 All esds (except the esd in the dihedral angle between two l.s. planes)
 are estimated using the full covariance matrix.  The cell esds are taken
 into account individually in the estimation of esds in distances, angles
 and torsion angles; correlations between esds in cell parameters are only
 used when they are defined by crystal symmetry.  An approximate (isotropic)
 treatment of cell esds is used for estimating esds involving l.s. planes.
;
loop_
    _geom_bond_atom_site_label_1
    _geom_bond_atom_site_label_2
    _geom_bond_distance
    _geom_bond_site_symmetry_2
    _geom_bond_publ_flag
O1 C1 1.2091(13) . ?
O2 C1 1.3394(13) . ?
O2 C6 1.4656(12) . ?
O3 C10 1.3417(13) . ?
O3 C4 1.4664(12) . ?
O4 C10 1.2045(14) . ?
C1 C2 1.5019(15) . ?
C2 C3 1.5351(16) . ?
C2 H2A 0.968(15) . ?
C2 H2B 0.987(15) . ?
C3 C8 1.5288(15) . ?
C3 C4 1.5289(16) . ?
C3 H3 0.973(14) . ?
C4 C5 1.5323(15) . ?
C4 H4 0.983(13) . ?
C5 C6 1.5285(14) . ?
C5 C9 1.5313(15) . ?
C5 H5 0.976(13) . ?
C6 C7 1.5119(16) . ?
C6 H6 0.966(12) . ?
C7 H7A 0.986(15) . ?
C7 H7B 0.977(16) . ?
C7 H7C 0.955(16) . ?
C8 H8A 0.970(15) . ?
C8 H8B 1.007(15) . ?
C8 H8C 0.963(18) . ?
C9 H9A 0.978(15) . ?
C9 H9B 0.978(16) . ?
C9 H9C 0.953(17) . ?
C10 C11 1.4980(15) . ?
C11 H11A 0.949(19) . ?
C11 H11B 0.96(2) . ?
C11 H11C 0.92(2) . ?
 
loop_
    _geom_angle_atom_site_label_1
    _geom_angle_atom_site_label_2
    _geom_angle_atom_site_label_3
    _geom_angle
    _geom_angle_site_symmetry_1
    _geom_angle_site_symmetry_3
    _geom_angle_publ_flag
C1 O2 C6 122.06(8) . . ?
C10 O3 C4 117.46(8) . . ?
O1 C1 O2 117.69(10) . . ?
O1 C1 C2 123.30(10) . . ?
O2 C1 C2 118.99(9) . . ?
C1 C2 C3 113.19(9) . . ?
C1 C2 H2A 106.0(8) . . ?
C3 C2 H2A 108.7(8) . . ?
C1 C2 H2B 110.3(8) . . ?
C3 C2 H2B 109.4(8) . . ?
H2A C2 H2B 109.2(12) . . ?
C8 C3 C4 113.07(9) . . ?
C8 C3 C2 111.78(9) . . ?
C4 C3 C2 113.11(9) . . ?
C8 C3 H3 108.4(8) . . ?
C4 C3 H3 104.7(8) . . ?
C2 C3 H3 105.1(8) . . ?
O3 C4 C3 106.45(8) . . ?
O3 C4 C5 104.90(8) . . ?
C3 C4 C5 119.59(9) . . ?
O3 C4 H4 108.0(7) . . ?
C3 C4 H4 109.1(8) . . ?
C5 C4 H4 108.2(8) . . ?
C6 C5 C9 112.62(9) . . ?
C6 C5 C4 113.57(9) . . ?
C9 C5 C4 112.78(9) . . ?
C6 C5 H5 104.7(7) . . ?
C9 C5 H5 108.6(7) . . ?
C4 C5 H5 103.8(7) . . ?
O2 C6 C7 103.76(8) . . ?
O2 C6 C5 111.95(8) . . ?
C7 C6 C5 113.30(9) . . ?
O2 C6 H6 108.3(7) . . ?
C7 C6 H6 108.8(7) . . ?
C5 C6 H6 110.4(7) . . ?
C6 C7 H7A 111.1(9) . . ?
C6 C7 H7B 109.2(9) . . ?
H7A C7 H7B 109.2(12) . . ?
C6 C7 H7C 110.2(9) . . ?
H7A C7 H7C 109.6(13) . . ?
H7B C7 H7C 107.6(13) . . ?
C3 C8 H8A 112.2(9) . . ?
C3 C8 H8B 112.3(9) . . ?
H8A C8 H8B 107.8(12) . . ?
C3 C8 H8C 109.4(10) . . ?
H8A C8 H8C 108.0(13) . . ?
H8B C8 H8C 106.8(13) . . ?
C5 C9 H9A 111.5(8) . . ?
C5 C9 H9B 113.2(9) . . ?
H9A C9 H9B 107.1(12) . . ?
C5 C9 H9C 109.8(9) . . ?
H9A C9 H9C 107.4(13) . . ?
H9B C9 H9C 107.6(13) . . ?
O4 C10 O3 124.21(10) . . ?
O4 C10 C11 124.51(10) . . ?
O3 C10 C11 111.28(9) . . ?
C10 C11 H11A 114.1(11) . . ?
C10 C11 H11B 108.0(13) . . ?
H11A C11 H11B 108.7(17) . . ?
C10 C11 H11C 110.1(14) . . ?
H11A C11 H11C 111.9(17) . . ?
H11B C11 H11C 103.4(18) . . ?
 
loop_
    _geom_torsion_atom_site_label_1
    _geom_torsion_atom_site_label_2
    _geom_torsion_atom_site_label_3
    _geom_torsion_atom_site_label_4
    _geom_torsion
    _geom_torsion_site_symmetry_1
    _geom_torsion_site_symmetry_2
    _geom_torsion_site_symmetry_3
    _geom_torsion_site_symmetry_4
    _geom_torsion_publ_flag
C6 O2 C1 O1 -176.99(9) . . . . ?
C6 O2 C1 C2 4.43(14) . . . . ?
O1 C1 C2 C3 -110.37(12) . . . . ?
O2 C1 C2 C3 68.13(13) . . . . ?
C1 C2 C3 C8 50.28(13) . . . . ?
C1 C2 C3 C4 -78.72(11) . . . . ?
C10 O3 C4 C3 -85.36(11) . . . . ?
C10 O3 C4 C5 146.96(9) . . . . ?
C8 C3 C4 O3 166.77(9) . . . . ?
C2 C3 C4 O3 -64.89(10) . . . . ?
C8 C3 C4 C5 -74.81(12) . . . . ?
C2 C3 C4 C5 53.53(12) . . . . ?
O3 C4 C5 C6 66.24(10) . . . . ?
C3 C4 C5 C6 -52.97(12) . . . . ?
O3 C4 C5 C9 -164.09(9) . . . . ?
C3 C4 C5 C9 76.70(12) . . . . ?
C1 O2 C6 C7 163.86(9) . . . . ?
C1 O2 C6 C5 -73.61(11) . . . . ?
C9 C5 C6 O2 -51.69(12) . . . . ?
C4 C5 C6 O2 78.06(10) . . . . ?
C9 C5 C6 C7 65.23(12) . . . . ?
C4 C5 C6 C7 -165.02(9) . . . . ?
C4 O3 C10 O4 -3.99(16) . . . . ?
C4 O3 C10 C11 176.08(10) . . . . ?
 
# The following lines are used to test the character set of files sent by
# network email or other means. They are not part of the CIF data set
# abcdefghijklmnopqrstuvwxyzABCDEFGHIJKLMNOPQRSTUVWXYZ0123456789
# !@#$%^&*()_+{}:"~<>?|\-=[];'`,./
 
# END of CIF
