# Supplementary material for: Stereoselective one-pot synthesis of polypropionates
Source: Nat Commun. 2017 Sep 25;8:679. doi: 10.1038/s41467-017-00787-y (PMC5612996; doi:10.1038/s41467-017-00787-y)
Supplement: Supplementary file 5 — Supplementary Data 2 [file 41467_2017_787_MOESM5_ESM.cif]

 
data_07jl73_0m 
 
_audit_creation_method            SHELXL-97 
_chemical_name_systematic 
; 
 ? 
; 
_chemical_name_common             ? 
_chemical_melting_point           ? 
_chemical_formula_moiety          ? 
_chemical_formula_sum 
 'C10 H16 O4' 
_chemical_formula_weight          200.23 
 
loop_ 
 _atom_type_symbol 
 _atom_type_description 
 _atom_type_scat_dispersion_real 
 _atom_type_scat_dispersion_imag 
 _atom_type_scat_source 
 'C'  'C'   0.0033   0.0016 
 'International Tables Vol C Tables 4.2.6.8 and 6.1.1.4' 
 'H'  'H'   0.0000   0.0000 
 'International Tables Vol C Tables 4.2.6.8 and 6.1.1.4' 
 'O'  'O'   0.0106   0.0060 
 'International Tables Vol C Tables 4.2.6.8 and 6.1.1.4' 
 
_symmetry_cell_setting            Triclinic
_symmetry_space_group_name_H-M    P-1 
 
loop_ 
 _symmetry_equiv_pos_as_xyz 
 'x, y, z' 
 '-x, -y, -z' 
 
_cell_length_a                    7.6701(2) 
_cell_length_b                    8.0763(2) 
_cell_length_c                    9.5222(3) 
_cell_angle_alpha                 111.724(2) 
_cell_angle_beta                  96.807(2) 
_cell_angle_gamma                 98.512(2) 
_cell_volume                      532.20(3) 
_cell_formula_units_Z             2 
_cell_measurement_temperature     296(2) 
_cell_measurement_reflns_used     3668 
_cell_measurement_theta_min       2.5 
_cell_measurement_theta_max       25
 
_exptl_crystal_description        Lamellar 
_exptl_crystal_colour             Colorless 
_exptl_crystal_size_max           0.30 
_exptl_crystal_size_mid           0.22
_exptl_crystal_size_min           0.05
_exptl_crystal_density_meas       'not measured' 
_exptl_crystal_density_diffrn     1.249 
_exptl_crystal_density_method     'not measured' 
_exptl_crystal_F_000              216 
_exptl_absorpt_coefficient_mu     0.096 
_exptl_absorpt_correction_type    empirical  
_exptl_absorpt_correction_T_min   0.79654
_exptl_absorpt_correction_T_max   0.94961 
_exptl_absorpt_process_details    ? 
 
_exptl_special_details 
; 
 ? 
; 
 
_diffrn_ambient_temperature       296(2) 
_diffrn_radiation_wavelength      0.71073 
_diffrn_radiation_type            MoK\a 
_diffrn_radiation_source          'fine-focus sealed tube' 
_diffrn_radiation_monochromator   graphite 
_diffrn_measurement_device_type   'CCD area detector' 
_diffrn_measurement_method        'phi and omega scans' 
_diffrn_detector_area_resol_mean  ? 
_diffrn_reflns_number             12605 
_diffrn_reflns_av_R_equivalents   0.0920 
_diffrn_reflns_av_sigmaI/netI     0.0472 
_diffrn_reflns_limit_h_min        -10 
_diffrn_reflns_limit_h_max        10 
_diffrn_reflns_limit_k_min        -10 
_diffrn_reflns_limit_k_max        10 
_diffrn_reflns_limit_l_min        -12 
_diffrn_reflns_limit_l_max        12 
_diffrn_reflns_theta_min          2.34 
_diffrn_reflns_theta_max          28.98 
_reflns_number_total              2798 
_reflns_number_gt                 1776 
_reflns_threshold_expression      >2sigma(I) 
 
_computing_data_collection        'Bruker APEXII' 
_computing_cell_refinement        'Bruker APEXII' 
_computing_data_reduction         'Bruker Saint' 
_computing_structure_solution     'Shelxtl-97 (Sheldrick, 1990)' 
_computing_structure_refinement   'Shelxtl-97 (Sheldrick, 2000)' 
_computing_molecular_graphics     'Bruker Shelxtl' 
_computing_publication_material   'Bruker Shelxtl'
 
_refine_special_details 
; 
 Refinement of F^2^ against ALL reflections.  The weighted R-factor wR and 
 goodness of fit S are based on F^2^, conventional R-factors R are based 
 on F, with F set to zero for negative F^2^. The threshold expression of 
 F^2^ > 2sigma(F^2^) is used only for calculating R-factors(gt) etc. and is 
 not relevant to the choice of reflections for refinement.  R-factors based 
 on F^2^ are statistically about twice as large as those based on F, and R- 
 factors based on ALL data will be even larger. 
; 
 
_refine_ls_structure_factor_coef  Fsqd  
_refine_ls_matrix_type            full 
_refine_ls_weighting_scheme       calc  
_refine_ls_weighting_details 
 'calc w=1/[\s^2^(Fo^2^)+(0.0958P)^2^+0.0000P] where P=(Fo^2^+2Fc^2^)/3' 
_atom_sites_solution_primary      direct 
_atom_sites_solution_secondary    difmap 
_atom_sites_solution_hydrogens    geom 
_refine_ls_hydrogen_treatment     constr
_refine_ls_extinction_method      none 
_refine_ls_extinction_coef        ? 
_refine_ls_number_reflns          2798 
_refine_ls_number_parameters      130 
_refine_ls_number_restraints      0 
_refine_ls_R_factor_all           0.0712 
_refine_ls_R_factor_gt            0.0470 
_refine_ls_wR_factor_ref          0.1538 
_refine_ls_wR_factor_gt           0.1328 
_refine_ls_goodness_of_fit_ref    0.945 
_refine_ls_restrained_S_all       0.945 
_refine_ls_shift/su_max           0.001 
_refine_ls_shift/su_mean          0.000 
 
loop_ 
 _atom_site_label 
 _atom_site_type_symbol 
 _atom_site_fract_x 
 _atom_site_fract_y 
 _atom_site_fract_z 
 _atom_site_U_iso_or_equiv 
 _atom_site_adp_type 
 _atom_site_occupancy 
 _atom_site_symmetry_multiplicity 
 _atom_site_calc_flag 
 _atom_site_refinement_flags 
 _atom_site_disorder_assembly 
 _atom_site_disorder_group 
C1 C 0.47758(18) 0.80870(19) 0.82510(14) 0.0524(4) Uani 1 1 d . . . 
C2 C 0.17540(18) 0.87191(19) 0.84016(15) 0.0521(3) Uani 1 1 d . . . 
H2 H 0.1899 0.8851 0.9477 0.063 Uiso 1 1 calc R . . 
C3 C 0.06076(18) 0.68605(18) 0.73760(14) 0.0493(3) Uani 1 1 d . . . 
H3A H -0.0645 0.6907 0.7403 0.059 Uiso 1 1 calc R . . 
H3B H 0.0771 0.6585 0.6324 0.059 Uiso 1 1 calc R . . 
C4 C 0.10352(17) 0.53357(18) 0.78305(13) 0.0471(3) Uani 1 1 d . . . 
H4 H 0.0844 0.5606 0.8885 0.056 Uiso 1 1 calc R . . 
C5 C 0.29099(18) 0.49720(19) 0.77389(15) 0.0527(4) Uani 1 1 d . . . 
H5 H 0.2995 0.3987 0.8093 0.063 Uiso 1 1 calc R . . 
C6 C 0.43358(18) 0.6637(2) 0.88546(15) 0.0544(4) Uani 1 1 d . . . 
H6A H 0.3912 0.7160 0.9812 0.065 Uiso 1 1 calc R . . 
H6B H 0.5425 0.6234 0.9082 0.065 Uiso 1 1 calc R . . 
C7 C 0.0953(2) 1.0254(2) 0.8242(2) 0.0755(5) Uani 1 1 d . . . 
H7A H 0.0867 1.0163 0.7201 0.113 Uiso 1 1 calc R . . 
H7B H 0.1705 1.1401 0.8927 0.113 Uiso 1 1 calc R . . 
H7C H -0.0223 1.0174 0.8496 0.113 Uiso 1 1 calc R . . 
C8 C 0.3302(2) 0.4306(2) 0.61005(17) 0.0686(4) Uani 1 1 d . . . 
H8A H 0.3151 0.5198 0.5679 0.103 Uiso 1 1 calc R . . 
H8B H 0.2488 0.3175 0.5469 0.103 Uiso 1 1 calc R . . 
H8C H 0.4514 0.4127 0.6127 0.103 Uiso 1 1 calc R . . 
C9 C -0.17479(19) 0.3201(2) 0.72323(15) 0.0545(4) Uani 1 1 d . . . 
C10 C -0.2879(2) 0.1448(2) 0.60708(19) 0.0731(5) Uani 1 1 d . . . 
H10A H -0.3569 0.1678 0.5278 0.110 Uiso 1 1 calc R . . 
H10B H -0.3675 0.0911 0.6564 0.110 Uiso 1 1 calc R . . 
H10C H -0.2120 0.0630 0.5624 0.110 Uiso 1 1 calc R . . 
O1 O 0.35174(12) 0.89883(13) 0.79956(10) 0.0566(3) Uani 1 1 d . . . 
O2 O 0.62219(13) 0.84842(16) 0.79488(12) 0.0727(4) Uani 1 1 d . . . 
O3 O -0.02096(12) 0.36475(13) 0.68041(9) 0.0560(3) Uani 1 1 d . . . 
O4 O -0.21575(14) 0.41354(17) 0.84044(12) 0.0772(4) Uani 1 1 d . . . 
 
loop_ 
 _atom_site_aniso_label 
 _atom_site_aniso_U_11 
 _atom_site_aniso_U_22 
 _atom_site_aniso_U_33 
 _atom_site_aniso_U_23 
 _atom_site_aniso_U_13 
 _atom_site_aniso_U_12 
C1 0.0384(7) 0.0602(8) 0.0511(6) 0.0211(6) 0.0043(5) -0.0066(6) 
C2 0.0426(7) 0.0539(8) 0.0562(7) 0.0208(6) 0.0104(5) 0.0009(6) 
C3 0.0377(7) 0.0570(8) 0.0474(6) 0.0186(6) 0.0056(5) -0.0002(6) 
C4 0.0405(7) 0.0509(7) 0.0418(6) 0.0178(5) 0.0027(5) -0.0093(6) 
C5 0.0443(8) 0.0550(8) 0.0616(7) 0.0313(6) 0.0047(6) 0.0009(6) 
C6 0.0381(7) 0.0687(9) 0.0556(7) 0.0312(6) 0.0002(5) -0.0022(6) 
C7 0.0627(11) 0.0616(10) 0.1008(12) 0.0310(9) 0.0157(9) 0.0111(8) 
C8 0.0533(9) 0.0663(10) 0.0737(9) 0.0139(8) 0.0143(7) 0.0097(8) 
C9 0.0420(7) 0.0662(9) 0.0568(7) 0.0362(7) -0.0011(6) -0.0074(6) 
C10 0.0579(10) 0.0665(10) 0.0825(10) 0.0336(8) -0.0073(8) -0.0188(8) 
O1 0.0436(6) 0.0591(6) 0.0700(6) 0.0334(5) 0.0117(4) -0.0025(5) 
O2 0.0425(6) 0.0876(8) 0.0911(7) 0.0440(6) 0.0180(5) -0.0048(5) 
O3 0.0468(6) 0.0555(6) 0.0533(5) 0.0175(4) 0.0056(4) -0.0130(4) 
O4 0.0526(7) 0.1020(9) 0.0659(6) 0.0302(6) 0.0138(5) -0.0113(6) 
 
_geom_special_details 
; 
 All esds (except the esd in the dihedral angle between two l.s. planes) 
 are estimated using the full covariance matrix.  The cell esds are taken 
 into account individually in the estimation of esds in distances, angles 
 and torsion angles; correlations between esds in cell parameters are only 
 used when they are defined by crystal symmetry.  An approximate (isotropic) 
 treatment of cell esds is used for estimating esds involving l.s. planes. 
; 
 
loop_ 
 _geom_bond_atom_site_label_1 
 _geom_bond_atom_site_label_2 
 _geom_bond_distance 
 _geom_bond_site_symmetry_2 
 _geom_bond_publ_flag 
C1 O2 1.2061(16) . ? 
C1 O1 1.3432(18) . ? 
C1 C6 1.498(2) . ? 
C2 O1 1.4579(16) . ? 
C2 C7 1.510(2) . ? 
C2 C3 1.5168(17) . ? 
C2 H2 0.9800 . ? 
C3 C4 1.514(2) . ? 
C3 H3A 0.9700 . ? 
C3 H3B 0.9700 . ? 
C4 O3 1.4604(14) . ? 
C4 C5 1.5157(19) . ? 
C4 H4 0.9800 . ? 
C5 C8 1.534(2) . ? 
C5 C6 1.5376(17) . ? 
C5 H5 0.9800 . ? 
C6 H6A 0.9700 . ? 
C6 H6B 0.9700 . ? 
C7 H7A 0.9600 . ? 
C7 H7B 0.9600 . ? 
C7 H7C 0.9600 . ? 
C8 H8A 0.9600 . ? 
C8 H8B 0.9600 . ? 
C8 H8C 0.9600 . ? 
C9 O4 1.2015(18) . ? 
C9 O3 1.3361(16) . ? 
C9 C10 1.4932(19) . ? 
C10 H10A 0.9600 . ? 
C10 H10B 0.9600 . ? 
C10 H10C 0.9600 . ? 
 
loop_ 
 _geom_angle_atom_site_label_1 
 _geom_angle_atom_site_label_2 
 _geom_angle_atom_site_label_3 
 _geom_angle 
 _geom_angle_site_symmetry_1 
 _geom_angle_site_symmetry_3 
 _geom_angle_publ_flag 
O2 C1 O1 116.99(13) . . ? 
O2 C1 C6 123.13(14) . . ? 
O1 C1 C6 119.87(12) . . ? 
O1 C2 C7 104.34(11) . . ? 
O1 C2 C3 112.03(11) . . ? 
C7 C2 C3 112.33(12) . . ? 
O1 C2 H2 109.3 . . ? 
C7 C2 H2 109.3 . . ? 
C3 C2 H2 109.3 . . ? 
C4 C3 C2 113.85(10) . . ? 
C4 C3 H3A 108.8 . . ? 
C2 C3 H3A 108.8 . . ? 
C4 C3 H3B 108.8 . . ? 
C2 C3 H3B 108.8 . . ? 
H3A C3 H3B 107.7 . . ? 
O3 C4 C3 108.32(9) . . ? 
O3 C4 C5 106.59(10) . . ? 
C3 C4 C5 116.09(11) . . ? 
O3 C4 H4 108.5 . . ? 
C3 C4 H4 108.5 . . ? 
C5 C4 H4 108.5 . . ? 
C4 C5 C8 113.76(10) . . ? 
C4 C5 C6 111.01(11) . . ? 
C8 C5 C6 111.71(12) . . ? 
C4 C5 H5 106.6 . . ? 
C8 C5 H5 106.6 . . ? 
C6 C5 H5 106.6 . . ? 
C1 C6 C5 113.92(10) . . ? 
C1 C6 H6A 108.8 . . ? 
C5 C6 H6A 108.8 . . ? 
C1 C6 H6B 108.8 . . ? 
C5 C6 H6B 108.8 . . ? 
H6A C6 H6B 107.7 . . ? 
C2 C7 H7A 109.5 . . ? 
C2 C7 H7B 109.5 . . ? 
H7A C7 H7B 109.5 . . ? 
C2 C7 H7C 109.5 . . ? 
H7A C7 H7C 109.5 . . ? 
H7B C7 H7C 109.5 . . ? 
C5 C8 H8A 109.5 . . ? 
C5 C8 H8B 109.5 . . ? 
H8A C8 H8B 109.5 . . ? 
C5 C8 H8C 109.5 . . ? 
H8A C8 H8C 109.5 . . ? 
H8B C8 H8C 109.5 . . ? 
O4 C9 O3 123.03(13) . . ? 
O4 C9 C10 125.10(14) . . ? 
O3 C9 C10 111.85(13) . . ? 
C9 C10 H10A 109.5 . . ? 
C9 C10 H10B 109.5 . . ? 
H10A C10 H10B 109.5 . . ? 
C9 C10 H10C 109.5 . . ? 
H10A C10 H10C 109.5 . . ? 
H10B C10 H10C 109.5 . . ? 
C1 O1 C2 122.40(10) . . ? 
C9 O3 C4 117.97(10) . . ? 
 
_diffrn_measured_fraction_theta_max    0.995 
_diffrn_reflns_theta_full              28.98 
_diffrn_measured_fraction_theta_full   0.995 
_refine_diff_density_max    0.241 
_refine_diff_density_min   -0.226 
_refine_diff_density_rms    0.070 
