# Supplementary material for: Stereoselective one-pot synthesis of polypropionates
Source: Nat Commun. 2017 Sep 25;8:679. doi: 10.1038/s41467-017-00787-y (PMC5612996; doi:10.1038/s41467-017-00787-y)
Supplement: Supplementary file 6 — Supplementary Data 3 [file 41467_2017_787_MOESM6_ESM.cif]

 
data_i13839
 
#----------------------------------------------------------------------------#
#                   CHEMICAL INFORMATION                                     #
#----------------------------------------------------------------------------#
 
_chemical_name_systematic
;
 ?
;
_chemical_formula_moiety                'C16 H20 O4'
_chemical_formula_sum                   'C16 H20 O4'
_chemical_formula_weight                276.32
 
#----------------------------------------------------------------------------#
#                   UNIT CELL INFORMATION                                    #
#----------------------------------------------------------------------------#
 
_symmetry_cell_setting                  Monoclinic
_symmetry_space_group_name_H-M          P2(1)/n
_symmetry_space_group_name_Hall         '-P 2yn'
loop_
    _symmetry_equiv_pos_as_xyz
'x, y, z'
'-x+1/2, y+1/2, -z+1/2'
'-x, -y, -z'
'x-1/2, -y-1/2, z-1/2'
 
_cell_length_a                          8.00500(10)
_cell_length_b                          11.0252(2)
_cell_length_c                          16.3524(3)
_cell_angle_alpha                       90
_cell_angle_beta                        97.0200(10)
_cell_angle_gamma                       90
_cell_volume                            1432.39(4)
_cell_formula_units_Z                   4
_cell_measurement_temperature           100.00(10)
_cell_measurement_reflns_used           7083
_cell_measurement_theta_min             2.23
_cell_measurement_theta_max             27.2
 
#----------------------------------------------------------------------------#
#                   CRYSTAL INFORMATION                                      #
#----------------------------------------------------------------------------#
 
_exptl_crystal_description              prism
_exptl_crystal_colour                   colourless
_exptl_crystal_size_max                 0.32
_exptl_crystal_size_mid                 0.28
_exptl_crystal_size_min                 0.18
_exptl_crystal_density_meas             'not measured'
_exptl_crystal_density_diffrn           1.281
_exptl_crystal_density_method           'not measured'
_exptl_crystal_F_000                    592
_exptl_special_details
;
 ?
;
 
#----------------------------------------------------------------------------#
#                   ABSORPTION CORRECTION                                    #
#----------------------------------------------------------------------------#
 
_exptl_absorpt_coefficient_mu           0.091
_exptl_absorpt_correction_type          multi-scan
_exptl_absorpt_process_details          'Bruker SADABS, 1996'
_exptl_absorpt_correction_T_min         0.9714
_exptl_absorpt_correction_T_max         0.9838
 
#----------------------------------------------------------------------------#
#                   DATA COLLECTION                                          #
#----------------------------------------------------------------------------#
 
_diffrn_ambient_temperature             100.00(10)
_diffrn_radiation_wavelength            0.71073
_diffrn_radiation_type                  MoK\a
_diffrn_radiation_monochromator         graphite
_diffrn_measurement_device_type         'CCD area detector'
_diffrn_measurement_method              'phi and omega scans'
_diffrn_reflns_av_R_equivalents         0.0229
_diffrn_reflns_av_unetI/netI            0.0243
_diffrn_reflns_number                   11892
_diffrn_reflns_limit_h_min              -10
_diffrn_reflns_limit_h_max              10
_diffrn_reflns_limit_k_min              -14
_diffrn_reflns_limit_k_max              12
_diffrn_reflns_limit_l_min              -20
_diffrn_reflns_limit_l_max              20
_diffrn_reflns_theta_min                2.23
_diffrn_reflns_theta_max                27.1
_diffrn_reflns_theta_full               25
_diffrn_measured_fraction_theta_full
                                        0.999
_diffrn_measured_fraction_theta_max
                                        0.999
_reflns_number_total                    3157
_reflns_number_gt                       2648
_reflns_threshold_expression            >2sigma(I)
 
#----------------------------------------------------------------------------#
#                   COMPUTER PROGRAMS USED                                   #
#----------------------------------------------------------------------------#
 
_computing_data_collection              'Bruker APEX2'
_computing_cell_refinement              'Bruker APEX2'
_computing_data_reduction               'Bruker SAINT'
_computing_structure_solution           'SHELXS-97 (Sheldrick, 1997)'
_computing_structure_refinement         'SHELXL-97 (Sheldrick, 1997)'
_computing_molecular_graphics           'Ortep-3 for Windows (Farrugia, 1997)'
_computing_publication_material
                                   'WinGX publication routines (Farrugia, 1999)'
 
#----------------------------------------------------------------------------#
#                   STRUCTURE SOLUTION
#----------------------------------------------------------------------------#
 
_atom_sites_solution_primary            direct
_atom_sites_solution_secondary          difmap
_atom_sites_solution_hydrogens          geom
 
#----------------------------------------------------------------------------#
#                   REFINEMENT INFORMATION                                   #
#----------------------------------------------------------------------------#
 
_refine_special_details
;
 Refinement of F^2^ against ALL reflections.  The weighted R-factor wR and
 goodness of fit S are based on F^2^, conventional R-factors R are based
 on F, with F set to zero for negative F^2^. The threshold expression of
 F^2^ > 2sigma(F^2^) is used only for calculating R-factors(gt) etc. and is
 not relevant to the choice of reflections for refinement.  R-factors based
 on F^2^ are statistically about twice as large as those based on F, and R-
 factors based on ALL data will be even larger.
;
_refine_ls_structure_factor_coef        Fsqd
_refine_ls_matrix_type                  full
_refine_ls_weighting_scheme             calc
_refine_ls_weighting_details
         'calc w=1/[\s^2^(Fo^2^)+(0.0352P)^2^+0.4765P] where P=(Fo^2^+2Fc^2^)/3'
_refine_ls_hydrogen_treatment           constr
_refine_ls_extinction_method            SHELXL
_refine_ls_extinction_expression
                                    Fc^*^=kFc[1+0.001xFc^2^\l^3^/sin(2\q)]^-1/4^
_refine_ls_extinction_coef              0.0073(15)
_refine_ls_number_reflns                3157
_refine_ls_number_parameters            185
_refine_ls_number_restraints            0
_refine_ls_R_factor_all                 0.044
_refine_ls_R_factor_gt                  0.0353
_refine_ls_wR_factor_ref                0.0865
_refine_ls_wR_factor_gt                 0.0816
_refine_ls_goodness_of_fit_ref          1.054
_refine_ls_restrained_S_all             1.054
_refine_ls_shift/su_max                 0.001
_refine_ls_shift/su_mean                0
_refine_diff_density_max                0.365
_refine_diff_density_min                -0.189
_refine_diff_density_rms                0.039
 
#----------------------------------------------------------------------------#
#                   ATOMIC TYPES, COORDINATES AND THERMAL PARAMETERS         #
#----------------------------------------------------------------------------#
 
loop_
    _atom_type_symbol
    _atom_type_description
    _atom_type_scat_dispersion_real
    _atom_type_scat_dispersion_imag
    _atom_type_scat_source
O O 0.0106 0.006 'International Tables Vol C Tables 4.2.6.8 and 6.1.1.4'
C C 0.0033 0.0016 'International Tables Vol C Tables 4.2.6.8 and 6.1.1.4'
H H 0 0 'International Tables Vol C Tables 4.2.6.8 and 6.1.1.4'
 
loop_
    _atom_site_label
    _atom_site_type_symbol
    _atom_site_fract_x
    _atom_site_fract_y
    _atom_site_fract_z
    _atom_site_U_iso_or_equiv
    _atom_site_adp_type
    _atom_site_occupancy
    _atom_site_symmetry_multiplicity
    _atom_site_calc_flag
    _atom_site_refinement_flags
    _atom_site_disorder_assembly
    _atom_site_disorder_group
O1 O 1.33357(10) 0.63816(8) 0.25893(5) 0.0246(2) Uani 1 1 d . . .
O2 O 1.10566(9) 0.58079(7) 0.18090(5) 0.01752(19) Uani 1 1 d . . .
O3 O 0.87029(10) 0.86447(8) 0.08572(5) 0.0184(2) Uani 1 1 d . . .
O15 O 0.58825(11) 0.88004(9) 0.06774(6) 0.0297(2) Uani 1 1 d . . .
C1 C 1.21619(14) 0.66843(11) 0.20996(7) 0.0171(2) Uani 1 1 d . . .
C2 C 1.18513(14) 0.79738(11) 0.18211(7) 0.0168(2) Uani 1 1 d . . .
H2A H 1.1668 0.7993 0.1211 0.02 Uiso 1 1 calc R . .
H2B H 1.2868 0.8462 0.2002 0.02 Uiso 1 1 calc R . .
C3 C 1.03265(14) 0.85597(11) 0.21566(7) 0.0166(2) Uani 1 1 d . . .
H3 H 1.0412 0.9448 0.2046 0.02 Uiso 1 1 calc R . .
C4 C 0.86587(14) 0.81532(11) 0.16875(7) 0.0164(2) Uani 1 1 d . . .
H4 H 0.7723 0.8556 0.1937 0.02 Uiso 1 1 calc R . .
C5 C 0.82620(14) 0.67956(11) 0.15936(7) 0.0164(2) Uani 1 1 d . . .
H5 H 0.7224 0.6744 0.1187 0.02 Uiso 1 1 calc R . .
C6 C 0.96140(13) 0.60751(11) 0.12079(7) 0.0149(2) Uani 1 1 d . . .
H6 H 0.9994 0.6557 0.0747 0.018 Uiso 1 1 calc R . .
C7 C 1.04125(15) 0.84365(12) 0.30938(7) 0.0213(3) Uani 1 1 d . . .
H7A H 1.1373 0.8901 0.3359 0.032 Uiso 1 1 calc R . .
H7B H 1.0548 0.758 0.3248 0.032 Uiso 1 1 calc R . .
H7C H 0.9371 0.8749 0.3274 0.032 Uiso 1 1 calc R . .
C8 C 0.77962(16) 0.62062(12) 0.23801(8) 0.0250(3) Uani 1 1 d . . .
H8A H 0.6912 0.6683 0.2594 0.037 Uiso 1 1 calc R . .
H8B H 0.8791 0.6176 0.2793 0.037 Uiso 1 1 calc R . .
H8C H 0.7386 0.538 0.2258 0.037 Uiso 1 1 calc R . .
C9 C 0.89106(13) 0.48712(11) 0.08755(7) 0.0155(2) Uani 1 1 d . . .
C10 C 0.75944(14) 0.48880(11) 0.02293(7) 0.0181(3) Uani 1 1 d . . .
H10 H 0.7218 0.5641 -0.0009 0.022 Uiso 1 1 calc R . .
C11 C 0.68326(14) 0.38220(12) -0.00673(7) 0.0208(3) Uani 1 1 d . . .
H11 H 0.5928 0.3849 -0.0501 0.025 Uiso 1 1 calc R . .
C12 C 0.73847(15) 0.27138(12) 0.02661(7) 0.0214(3) Uani 1 1 d . . .
H12 H 0.6845 0.1983 0.0072 0.026 Uiso 1 1 calc R . .
C13 C 0.87301(15) 0.26834(11) 0.08845(7) 0.0204(3) Uani 1 1 d . . .
H13 H 0.9144 0.1926 0.1099 0.025 Uiso 1 1 calc R . .
C14 C 0.94818(14) 0.37567(11) 0.11940(7) 0.0176(2) Uani 1 1 d . . .
H14 H 1.039 0.3726 0.1625 0.021 Uiso 1 1 calc R . .
C15 C 0.72171(15) 0.89117(11) 0.04127(8) 0.0209(3) Uani 1 1 d . . .
C16 C 0.74666(17) 0.93321(13) -0.04331(8) 0.0267(3) Uani 1 1 d . . .
H16A H 0.8401 0.9912 -0.0397 0.04 Uiso 1 1 calc R . .
H16B H 0.6436 0.9726 -0.069 0.04 Uiso 1 1 calc R . .
H16C H 0.7726 0.8634 -0.0767 0.04 Uiso 1 1 calc R . .
 
loop_
    _atom_site_aniso_label
    _atom_site_aniso_U_11
    _atom_site_aniso_U_22
    _atom_site_aniso_U_33
    _atom_site_aniso_U_23
    _atom_site_aniso_U_13
    _atom_site_aniso_U_12
O1 0.0217(4) 0.0209(5) 0.0287(5) -0.0019(4) -0.0070(4) 0.0032(4)
O2 0.0168(4) 0.0152(4) 0.0193(4) 0.0000(3) -0.0029(3) 0.0002(3)
O3 0.0174(4) 0.0185(4) 0.0184(4) 0.0015(3) -0.0009(3) 0.0021(3)
O15 0.0187(4) 0.0337(6) 0.0356(5) 0.0020(4) -0.0007(4) 0.0046(4)
C1 0.0156(5) 0.0190(6) 0.0165(5) -0.0030(5) 0.0020(4) 0.0004(5)
C2 0.0158(5) 0.0173(6) 0.0171(5) -0.0007(4) 0.0009(4) -0.0030(4)
C3 0.0183(5) 0.0137(6) 0.0177(5) -0.0007(4) 0.0013(4) -0.0005(4)
C4 0.0168(5) 0.0161(6) 0.0163(5) -0.0006(4) 0.0022(4) 0.0014(4)
C5 0.0151(5) 0.0154(6) 0.0189(5) -0.0021(4) 0.0027(4) -0.0014(4)
C6 0.0135(5) 0.0161(6) 0.0147(5) 0.0005(4) -0.0001(4) 0.0000(4)
C7 0.0228(6) 0.0230(7) 0.0180(6) -0.0027(5) 0.0015(5) 0.0011(5)
C8 0.0313(7) 0.0200(7) 0.0262(6) -0.0044(5) 0.0138(5) -0.0057(5)
C9 0.0148(5) 0.0168(6) 0.0160(5) -0.0019(4) 0.0059(4) -0.0007(4)
C10 0.0170(5) 0.0202(6) 0.0173(5) -0.0017(5) 0.0031(4) 0.0027(5)
C11 0.0159(5) 0.0279(7) 0.0188(6) -0.0073(5) 0.0030(4) -0.0009(5)
C12 0.0215(6) 0.0208(6) 0.0236(6) -0.0085(5) 0.0101(5) -0.0065(5)
C13 0.0240(6) 0.0168(6) 0.0222(6) -0.0007(5) 0.0098(5) 0.0002(5)
C14 0.0180(5) 0.0189(6) 0.0164(5) -0.0010(5) 0.0040(4) 0.0009(5)
C15 0.0205(6) 0.0154(6) 0.0250(6) -0.0036(5) -0.0042(5) 0.0036(5)
C16 0.0279(7) 0.0270(7) 0.0235(6) 0.0006(5) -0.0042(5) 0.0073(6)
 
 
#----------------------------------------------------------------------------#
#                   MOLECULAR GEOMETRY                                       #
#----------------------------------------------------------------------------#
 
_geom_special_details
;
 All esds (except the esd in the dihedral angle between two l.s. planes)
 are estimated using the full covariance matrix.  The cell esds are taken
 into account individually in the estimation of esds in distances, angles
 and torsion angles; correlations between esds in cell parameters are only
 used when they are defined by crystal symmetry.  An approximate (isotropic)
 treatment of cell esds is used for estimating esds involving l.s. planes.
;
loop_
    _geom_bond_atom_site_label_1
    _geom_bond_atom_site_label_2
    _geom_bond_distance
    _geom_bond_site_symmetry_2
    _geom_bond_publ_flag
O1 C1 1.2049(14) . ?
O2 C1 1.3562(14) . ?
O2 C6 1.4523(13) . ?
O3 C15 1.3485(14) . ?
O3 C4 1.4664(13) . ?
O15 C15 1.2069(15) . ?
C1 C2 1.5042(17) . ?
C2 C3 1.5401(15) . ?
C2 H2A 0.99 . ?
C2 H2B 0.99 . ?
C3 C4 1.5236(15) . ?
C3 C7 1.5317(15) . ?
C3 H3 1 . ?
C4 C5 1.5339(16) . ?
C4 H4 1 . ?
C5 C8 1.5273(16) . ?
C5 C6 1.5385(15) . ?
C5 H5 1 . ?
C6 C9 1.5164(16) . ?
C6 H6 1 . ?
C7 H7A 0.98 . ?
C7 H7B 0.98 . ?
C7 H7C 0.98 . ?
C8 H8A 0.98 . ?
C8 H8B 0.98 . ?
C8 H8C 0.98 . ?
C9 C14 1.3900(17) . ?
C9 C10 1.3982(15) . ?
C10 C11 1.3843(17) . ?
C10 H10 0.95 . ?
C11 C12 1.3879(18) . ?
C11 H11 0.95 . ?
C12 C13 1.3846(17) . ?
C12 H12 0.95 . ?
C13 C14 1.3943(17) . ?
C13 H13 0.95 . ?
C14 H14 0.95 . ?
C15 C16 1.4950(18) . ?
C16 H16A 0.98 . ?
C16 H16B 0.98 . ?
C16 H16C 0.98 . ?
 
loop_
    _geom_angle_atom_site_label_1
    _geom_angle_atom_site_label_2
    _geom_angle_atom_site_label_3
    _geom_angle
    _geom_angle_site_symmetry_1
    _geom_angle_site_symmetry_3
    _geom_angle_publ_flag
C1 O2 C6 121.56(9) . . ?
C15 O3 C4 117.40(9) . . ?
O1 C1 O2 117.25(11) . . ?
O1 C1 C2 123.34(11) . . ?
O2 C1 C2 119.38(10) . . ?
C1 C2 C3 113.42(9) . . ?
C1 C2 H2A 108.9 . . ?
C3 C2 H2A 108.9 . . ?
C1 C2 H2B 108.9 . . ?
C3 C2 H2B 108.9 . . ?
H2A C2 H2B 107.7 . . ?
C4 C3 C7 114.03(9) . . ?
C4 C3 C2 112.40(9) . . ?
C7 C3 C2 112.25(9) . . ?
C4 C3 H3 105.8 . . ?
C7 C3 H3 105.8 . . ?
C2 C3 H3 105.8 . . ?
O3 C4 C3 103.81(9) . . ?
O3 C4 C5 107.22(9) . . ?
C3 C4 C5 119.70(10) . . ?
O3 C4 H4 108.5 . . ?
C3 C4 H4 108.5 . . ?
C5 C4 H4 108.5 . . ?
C8 C5 C4 113.56(10) . . ?
C8 C5 C6 112.45(10) . . ?
C4 C5 C6 113.42(9) . . ?
C8 C5 H5 105.5 . . ?
C4 C5 H5 105.5 . . ?
C6 C5 H5 105.5 . . ?
O2 C6 C9 107.15(9) . . ?
O2 C6 C5 111.61(9) . . ?
C9 C6 C5 110.48(9) . . ?
O2 C6 H6 109.2 . . ?
C9 C6 H6 109.2 . . ?
C5 C6 H6 109.2 . . ?
C3 C7 H7A 109.5 . . ?
C3 C7 H7B 109.5 . . ?
H7A C7 H7B 109.5 . . ?
C3 C7 H7C 109.5 . . ?
H7A C7 H7C 109.5 . . ?
H7B C7 H7C 109.5 . . ?
C5 C8 H8A 109.5 . . ?
C5 C8 H8B 109.5 . . ?
H8A C8 H8B 109.5 . . ?
C5 C8 H8C 109.5 . . ?
H8A C8 H8C 109.5 . . ?
H8B C8 H8C 109.5 . . ?
C14 C9 C10 118.54(11) . . ?
C14 C9 C6 123.28(10) . . ?
C10 C9 C6 118.16(10) . . ?
C11 C10 C9 120.83(11) . . ?
C11 C10 H10 119.6 . . ?
C9 C10 H10 119.6 . . ?
C10 C11 C12 120.28(11) . . ?
C10 C11 H11 119.9 . . ?
C12 C11 H11 119.9 . . ?
C13 C12 C11 119.35(11) . . ?
C13 C12 H12 120.3 . . ?
C11 C12 H12 120.3 . . ?
C12 C13 C14 120.47(12) . . ?
C12 C13 H13 119.8 . . ?
C14 C13 H13 119.8 . . ?
C9 C14 C13 120.45(11) . . ?
C9 C14 H14 119.8 . . ?
C13 C14 H14 119.8 . . ?
O15 C15 O3 123.07(11) . . ?
O15 C15 C16 125.97(11) . . ?
O3 C15 C16 110.95(10) . . ?
C15 C16 H16A 109.5 . . ?
C15 C16 H16B 109.5 . . ?
H16A C16 H16B 109.5 . . ?
C15 C16 H16C 109.5 . . ?
H16A C16 H16C 109.5 . . ?
H16B C16 H16C 109.5 . . ?
 
loop_
    _geom_torsion_atom_site_label_1
    _geom_torsion_atom_site_label_2
    _geom_torsion_atom_site_label_3
    _geom_torsion_atom_site_label_4
    _geom_torsion
    _geom_torsion_site_symmetry_1
    _geom_torsion_site_symmetry_2
    _geom_torsion_site_symmetry_3
    _geom_torsion_site_symmetry_4
    _geom_torsion_publ_flag
C6 O2 C1 O1 -179.09(10) . . . . ?
C6 O2 C1 C2 2.59(14) . . . . ?
O1 C1 C2 C3 -108.93(13) . . . . ?
O2 C1 C2 C3 69.29(13) . . . . ?
C1 C2 C3 C4 -78.11(12) . . . . ?
C1 C2 C3 C7 52.01(13) . . . . ?
C15 O3 C4 C3 -151.58(10) . . . . ?
C15 O3 C4 C5 80.82(11) . . . . ?
C7 C3 C4 O3 165.53(9) . . . . ?
C2 C3 C4 O3 -65.26(11) . . . . ?
C7 C3 C4 C5 -75.06(13) . . . . ?
C2 C3 C4 C5 54.15(13) . . . . ?
O3 C4 C5 C8 -167.46(9) . . . . ?
C3 C4 C5 C8 74.88(13) . . . . ?
O3 C4 C5 C6 62.54(11) . . . . ?
C3 C4 C5 C6 -55.13(13) . . . . ?
C1 O2 C6 C9 166.78(9) . . . . ?
C1 O2 C6 C5 -72.16(12) . . . . ?
C8 C5 C6 O2 -50.97(12) . . . . ?
C4 C5 C6 O2 79.60(12) . . . . ?
C8 C5 C6 C9 68.14(12) . . . . ?
C4 C5 C6 C9 -161.29(9) . . . . ?
O2 C6 C9 C14 7.13(14) . . . . ?
C5 C6 C9 C14 -114.65(11) . . . . ?
O2 C6 C9 C10 -174.44(9) . . . . ?
C5 C6 C9 C10 63.78(13) . . . . ?
C14 C9 C10 C11 2.39(16) . . . . ?
C6 C9 C10 C11 -176.11(10) . . . . ?
C9 C10 C11 C12 -0.99(17) . . . . ?
C10 C11 C12 C13 -1.52(17) . . . . ?
C11 C12 C13 C14 2.60(16) . . . . ?
C10 C9 C14 C13 -1.31(16) . . . . ?
C6 C9 C14 C13 177.11(10) . . . . ?
C12 C13 C14 C9 -1.17(16) . . . . ?
C4 O3 C15 O15 2.43(17) . . . . ?
C4 O3 C15 C16 -176.65(10) . . . . ?
 
# The following lines are used to test the character set of files sent by
# network email or other means. They are not part of the CIF data set
# abcdefghijklmnopqrstuvwxyzABCDEFGHIJKLMNOPQRSTUVWXYZ0123456789
# !@#$%^&*()_+{}:"~<>?|\-=[];'`,./
 
# END of CIF
