# Supplementary material for: Stereoselective one-pot synthesis of polypropionates
Source: Nat Commun. 2017 Sep 25;8:679. doi: 10.1038/s41467-017-00787-y (PMC5612996; doi:10.1038/s41467-017-00787-y)
Supplement: Supplementary file 7 — Supplementary Data 4 [file 41467_2017_787_MOESM7_ESM.cif]

data_i15013
 
 
#----------------------------------------------------------------------------#
#                   CHEMICAL INFORMATION                                     #
#----------------------------------------------------------------------------#
 
_chemical_name_systematic
;
 ?
;
_chemical_formula_moiety                'C10 H16 O4'
_chemical_formula_sum                   'C10 H16 O4'
_chemical_formula_weight                200.23
 
#----------------------------------------------------------------------------#
#                   UNIT CELL INFORMATION                                    #
#----------------------------------------------------------------------------#
 
_symmetry_cell_setting                  monoclinic
_symmetry_space_group_name_H-M          'P 21/c'
_symmetry_space_group_name_Hall         '-P 2ybc'
_symmetry_Int_Tables_number             14
loop_
    _symmetry_equiv_pos_as_xyz
'x, y, z'
'-x, y+1/2, -z+1/2'
'-x, -y, -z'
'x, -y-1/2, z-1/2'
 
_cell_length_a                          6.1819(2)
_cell_length_b                          19.6642(6)
_cell_length_c                          8.7180(3)
_cell_angle_alpha                       90
_cell_angle_beta                        104.247(2)
_cell_angle_gamma                       90
_cell_volume                            1027.18(6)
_cell_formula_units_Z                   4
_cell_measurement_temperature           100.0(2)
_cell_measurement_reflns_used           9922
_cell_measurement_theta_min             2.41
_cell_measurement_theta_max             27.27
 
#----------------------------------------------------------------------------#
#                   CRYSTAL INFORMATION                                      #
#----------------------------------------------------------------------------#
 
_exptl_crystal_description              prism
_exptl_crystal_colour                   colourless
_exptl_crystal_size_max                 0.32
_exptl_crystal_size_mid                 0.28
_exptl_crystal_size_min                 0.14
_exptl_crystal_density_meas             'not measured'
_exptl_crystal_density_diffrn           1.295
_exptl_crystal_density_method           ?
_exptl_crystal_F_000                    432
_exptl_special_details
;
 ?
;
 
#----------------------------------------------------------------------------#
#                   ABSORPTION CORRECTION                                    #
#----------------------------------------------------------------------------#
 
_exptl_absorpt_coefficient_mu           0.099
_exptl_absorpt_correction_type          multi-scan
_exptl_absorpt_process_details          'Bruker SADABS, 1996'
_exptl_absorpt_correction_T_min         0.9365
_exptl_absorpt_correction_T_max         0.9705
 
#----------------------------------------------------------------------------#
#                   DATA COLLECTION                                          #
#----------------------------------------------------------------------------#
 
_diffrn_ambient_temperature             100.0(2)
_diffrn_radiation_wavelength            0.71073
_diffrn_radiation_type                  MoK\a
_diffrn_radiation_monochromator         graphite
_diffrn_measurement_device_type         'Bruker APEX-II CCD'
_diffrn_measurement_method              '\f and \w scans'
_diffrn_standards_number                0
_diffrn_standards_interval_time         .
_diffrn_standards_interval_count        .
_diffrn_standards_decay_%               ?
_diffrn_reflns_av_R_equivalents         0.0286
_diffrn_reflns_av_unetI/netI            0.0126
_diffrn_reflns_number                   27023
_diffrn_reflns_limit_h_min              -7
_diffrn_reflns_limit_h_max              7
_diffrn_reflns_limit_k_min              -25
_diffrn_reflns_limit_k_max              25
_diffrn_reflns_limit_l_min              -11
_diffrn_reflns_limit_l_max              11
_diffrn_reflns_theta_min                2.071
_diffrn_reflns_theta_max                27.098
_diffrn_reflns_theta_full               25
_diffrn_measured_fraction_theta_full
                                        0.999
_diffrn_measured_fraction_theta_max
                                        1
_diffrn_reflns_Laue_measured_fraction_full
                                        0.999
_diffrn_reflns_Laue_measured_fraction_max
                                        1
_diffrn_reflns_point_group_measured_fraction_full
                                        0.999
_diffrn_reflns_point_group_measured_fraction_max
                                        1
_reflns_Friedel_coverage                0
_reflns_number_total                    2255
_reflns_number_gt                       2096
_reflns_threshold_expression            'I > 2\s(I)'
 
#----------------------------------------------------------------------------#
#                   COMPUTER PROGRAMS USED                                   #
#----------------------------------------------------------------------------#
 
_computing_data_collection              'Bruker APEX2'
_computing_cell_refinement              'Bruker SAINT'
_computing_data_reduction               'Bruker SAINT'
_computing_structure_solution           'SHELXS-97 (Sheldrick 2008)'
_computing_structure_refinement         'SHELXL-2013 (Sheldrick, 2013)'
_computing_molecular_graphics           'Bruker SHELXTL'
_computing_publication_material         'Bruker SHELXTL'
 
#----------------------------------------------------------------------------#
#                   STRUCTURE SOLUTION                                       #
#----------------------------------------------------------------------------#
 
_atom_sites_solution_hydrogens          geom
 
#----------------------------------------------------------------------------#
#                   REFINEMENT INFORMATION                                   #
#----------------------------------------------------------------------------#
 
_refine_special_details
;
 ?
;
_refine_ls_structure_factor_coef        Fsqd
_refine_ls_matrix_type                  full
_refine_ls_weighting_scheme             calc
_refine_ls_weighting_details
              'w=1/[\s^2^(Fo^2^)+(0.0323P)^2^+0.4997P] where P=(Fo^2^+2Fc^2^)/3'
_refine_ls_hydrogen_treatment           constr
_refine_ls_extinction_method            none
_refine_ls_number_reflns                2255
_refine_ls_number_parameters            130
_refine_ls_number_restraints            0
_refine_ls_R_factor_all                 0.035
_refine_ls_R_factor_gt                  0.0326
_refine_ls_wR_factor_ref                0.0829
_refine_ls_wR_factor_gt                 0.0811
_refine_ls_goodness_of_fit_ref          1.051
_refine_ls_restrained_S_all             1.051
_refine_ls_shift/su_max                 0.001
_refine_ls_shift/su_mean                0
_refine_diff_density_max                0.371
_refine_diff_density_min                -0.204
_refine_diff_density_rms                0.038
 
#----------------------------------------------------------------------------#
#                   CONSTRAINTS AND RESTRAINTS                               #
#----------------------------------------------------------------------------#
 
 
#----------------------------------------------------------------------------#
#                   ATOMIC TYPES, COORDINATES AND THERMAL PARAMETERS         #
#----------------------------------------------------------------------------#
 
loop_
    _atom_type_symbol
    _atom_type_description
    _atom_type_scat_dispersion_real
    _atom_type_scat_dispersion_imag
    _atom_type_scat_source
O O 0.0106 0.006 'International Tables Vol C Tables 4.2.6.8 and 6.1.1.4'
C C 0.0033 0.0016 'International Tables Vol C Tables 4.2.6.8 and 6.1.1.4'
H H 0 0 'International Tables Vol C Tables 4.2.6.8 and 6.1.1.4'
 
loop_
    _atom_site_label
    _atom_site_type_symbol
    _atom_site_fract_x
    _atom_site_fract_y
    _atom_site_fract_z
    _atom_site_U_iso_or_equiv
    _atom_site_adp_type
    _atom_site_occupancy
    _atom_site_site_symmetry_order
    _atom_site_calc_flag
    _atom_site_refinement_flags_posn
    _atom_site_refinement_flags_adp
    _atom_site_refinement_flags_occupancy
    _atom_site_disorder_assembly
    _atom_site_disorder_group
O1 O 0.80776(13) 0.73844(4) 0.85244(10) 0.0239(2) Uani 1 1 d . . . . .
O2 O 0.68283(12) 0.63627(4) 0.78324(8) 0.01514(17) Uani 1 1 d . . . . .
O3 O 0.14899(12) 0.64390(4) 0.43305(8) 0.01419(17) Uani 1 1 d . . . . .
O4 O -0.17235(14) 0.58617(4) 0.40512(10) 0.0251(2) Uani 1 1 d . . . . .
C1 C 0.67529(17) 0.70390(5) 0.76004(12) 0.0159(2) Uani 1 1 d . . . . .
C2 C 0.50085(18) 0.73291(5) 0.62429(13) 0.0185(2) Uani 1 1 d . . . . .
H2A H 0.5141 0.7109 0.5249 0.022 Uiso 1 1 calc R U . . .
H2B H 0.5295 0.7821 0.6154 0.022 Uiso 1 1 calc R U . . .
C3 C 0.26220(17) 0.72320(5) 0.64244(13) 0.0180(2) Uani 1 1 d . . . . .
H3A H 0.2605 0.7335 0.7533 0.022 Uiso 1 1 calc R U . . .
H3B H 0.1641 0.7567 0.574 0.022 Uiso 1 1 calc R U . . .
C4 C 0.16457(17) 0.65278(5) 0.60152(11) 0.0144(2) Uani 1 1 d . . . . .
H4 H 0.0104 0.652 0.6184 0.017 Uiso 1 1 calc R U . . .
C5 C 0.29555(17) 0.59301(5) 0.69108(12) 0.0141(2) Uani 1 1 d . . . . .
H5 H 0.2197 0.5507 0.6412 0.017 Uiso 1 1 calc R U . . .
C6 C 0.53560(17) 0.58970(5) 0.67396(11) 0.0133(2) Uani 1 1 d . . . . .
H6 H 0.5376 0.6017 0.5629 0.016 Uiso 1 1 calc R U . . .
C7 C -0.03346(17) 0.61171(5) 0.34797(12) 0.0154(2) Uani 1 1 d . . . . .
C8 C -0.0397(2) 0.61219(6) 0.17549(12) 0.0206(2) Uani 1 1 d . . . . .
H8A H 0.1119 0.6064 0.1618 0.031 Uiso 1 1 calc R U . . .
H8B H -0.1008 0.6556 0.129 0.031 Uiso 1 1 calc R U . . .
H8C H -0.1342 0.5749 0.1226 0.031 Uiso 1 1 calc R U . . .
C9 C 0.28001(19) 0.59244(6) 0.86364(13) 0.0216(2) Uani 1 1 d . . . . .
H9A H 0.3545 0.6328 0.918 0.032 Uiso 1 1 calc R U . . .
H9B H 0.3528 0.5515 0.9163 0.032 Uiso 1 1 calc R U . . .
H9C H 0.1228 0.5926 0.8672 0.032 Uiso 1 1 calc R U . . .
C10 C 0.64377(19) 0.52072(5) 0.71446(13) 0.0197(2) Uani 1 1 d . . . . .
H10A H 0.6649 0.512 0.8279 0.03 Uiso 1 1 calc R U . . .
H10B H 0.7889 0.5201 0.6879 0.03 Uiso 1 1 calc R U . . .
H10C H 0.5475 0.4854 0.6538 0.03 Uiso 1 1 calc R U . . .
 
loop_
    _atom_site_aniso_label
    _atom_site_aniso_U_11
    _atom_site_aniso_U_22
    _atom_site_aniso_U_33
    _atom_site_aniso_U_23
    _atom_site_aniso_U_13
    _atom_site_aniso_U_12
O1 0.0201(4) 0.0211(4) 0.0260(4) -0.0025(3) -0.0030(3) -0.0055(3)
O2 0.0130(4) 0.0154(4) 0.0150(4) -0.0001(3) -0.0003(3) -0.0011(3)
O3 0.0121(4) 0.0187(4) 0.0112(3) -0.0010(3) 0.0017(3) -0.0009(3)
O4 0.0223(4) 0.0321(5) 0.0211(4) -0.0038(3) 0.0056(3) -0.0127(3)
C1 0.0133(5) 0.0172(5) 0.0175(5) -0.0004(4) 0.0046(4) -0.0015(4)
C2 0.0181(5) 0.0141(5) 0.0208(5) 0.0024(4) -0.0002(4) -0.0021(4)
C3 0.0160(5) 0.0171(5) 0.0186(5) -0.0034(4) -0.0005(4) 0.0032(4)
C4 0.0113(5) 0.0205(5) 0.0113(5) -0.0034(4) 0.0025(4) 0.0001(4)
C5 0.0132(5) 0.0168(5) 0.0123(5) -0.0006(4) 0.0031(4) -0.0027(4)
C6 0.0134(5) 0.0137(5) 0.0117(4) -0.0014(4) 0.0011(4) -0.0015(4)
C7 0.0152(5) 0.0144(5) 0.0149(5) -0.0008(4) 0.0007(4) 0.0001(4)
C8 0.0255(6) 0.0208(5) 0.0133(5) -0.0010(4) 0.0005(4) -0.0013(4)
C9 0.0202(5) 0.0320(6) 0.0137(5) 0.0012(4) 0.0059(4) -0.0043(5)
C10 0.0212(5) 0.0161(5) 0.0201(5) 0.0006(4) 0.0020(4) 0.0025(4)
 
 
#----------------------------------------------------------------------------#
#                   MOLECULAR GEOMETRY                                       #
#----------------------------------------------------------------------------#
 
_geom_special_details
;
 All esds (except the esd in the dihedral angle between two l.s. planes)
 are estimated using the full covariance matrix.  The cell esds are taken
 into account individually in the estimation of esds in distances, angles
 and torsion angles; correlations between esds in cell parameters are only
 used when they are defined by crystal symmetry.  An approximate (isotropic)
 treatment of cell esds is used for estimating esds involving l.s. planes.
;
loop_
    _geom_bond_atom_site_label_1
    _geom_bond_atom_site_label_2
    _geom_bond_distance
    _geom_bond_site_symmetry_2
    _geom_bond_publ_flag
O1 C1 1.2066(13) . ?
O2 C1 1.3443(13) . ?
O2 C6 1.4656(11) . ?
O3 C7 1.3458(12) . ?
O3 C4 1.4585(12) . ?
O4 C7 1.2034(13) . ?
C1 C2 1.5036(14) . ?
C2 C3 1.5340(15) . ?
C2 H2A 0.99 . ?
C2 H2B 0.99 . ?
C3 C4 1.5176(14) . ?
C3 H3A 0.99 . ?
C3 H3B 0.99 . ?
C4 C5 1.5282(14) . ?
C4 H4 1 . ?
C5 C6 1.5290(14) . ?
C5 C9 1.5309(14) . ?
C5 H5 1 . ?
C6 C10 1.5151(14) . ?
C6 H6 1 . ?
C7 C8 1.4947(14) . ?
C8 H8A 0.98 . ?
C8 H8B 0.98 . ?
C8 H8C 0.98 . ?
C9 H9A 0.98 . ?
C9 H9B 0.98 . ?
C9 H9C 0.98 . ?
C10 H10A 0.98 . ?
C10 H10B 0.98 . ?
C10 H10C 0.98 . ?
 
loop_
    _geom_angle_atom_site_label_1
    _geom_angle_atom_site_label_2
    _geom_angle_atom_site_label_3
    _geom_angle
    _geom_angle_site_symmetry_1
    _geom_angle_site_symmetry_3
    _geom_angle_publ_flag
C1 O2 C6 121.83(8) . . ?
C7 O3 C4 116.74(8) . . ?
O1 C1 O2 117.62(10) . . ?
O1 C1 C2 123.33(10) . . ?
O2 C1 C2 119.03(9) . . ?
C1 C2 C3 113.16(9) . . ?
C1 C2 H2A 108.9 . . ?
C3 C2 H2A 108.9 . . ?
C1 C2 H2B 108.9 . . ?
C3 C2 H2B 108.9 . . ?
H2A C2 H2B 107.8 . . ?
C4 C3 C2 115.23(9) . . ?
C4 C3 H3A 108.5 . . ?
C2 C3 H3A 108.5 . . ?
C4 C3 H3B 108.5 . . ?
C2 C3 H3B 108.5 . . ?
H3A C3 H3B 107.5 . . ?
O3 C4 C3 105.65(8) . . ?
O3 C4 C5 108.53(8) . . ?
C3 C4 C5 116.85(8) . . ?
O3 C4 H4 108.5 . . ?
C3 C4 H4 108.5 . . ?
C5 C4 H4 108.5 . . ?
C4 C5 C6 112.82(8) . . ?
C4 C5 C9 110.74(9) . . ?
C6 C5 C9 113.12(8) . . ?
C4 C5 H5 106.5 . . ?
C6 C5 H5 106.5 . . ?
C9 C5 H5 106.5 . . ?
O2 C6 C10 103.89(8) . . ?
O2 C6 C5 111.86(8) . . ?
C10 C6 C5 113.50(9) . . ?
O2 C6 H6 109.1 . . ?
C10 C6 H6 109.1 . . ?
C5 C6 H6 109.1 . . ?
O4 C7 O3 123.69(10) . . ?
O4 C7 C8 125.08(10) . . ?
O3 C7 C8 111.23(9) . . ?
C7 C8 H8A 109.5 . . ?
C7 C8 H8B 109.5 . . ?
H8A C8 H8B 109.5 . . ?
C7 C8 H8C 109.5 . . ?
H8A C8 H8C 109.5 . . ?
H8B C8 H8C 109.5 . . ?
C5 C9 H9A 109.5 . . ?
C5 C9 H9B 109.5 . . ?
H9A C9 H9B 109.5 . . ?
C5 C9 H9C 109.5 . . ?
H9A C9 H9C 109.5 . . ?
H9B C9 H9C 109.5 . . ?
C6 C10 H10A 109.5 . . ?
C6 C10 H10B 109.5 . . ?
H10A C10 H10B 109.5 . . ?
C6 C10 H10C 109.5 . . ?
H10A C10 H10C 109.5 . . ?
H10B C10 H10C 109.5 . . ?
 
# The following lines are used to test the character set of files sent by
# network email or other means. They are not part of the CIF data set
# abcdefghijklmnopqrstuvwxyzABCDEFGHIJKLMNOPQRSTUVWXYZ0123456789
# !@#$%^&*()_+{}:"~<>?|\-=[];'`,./
 
# END of CIF
