# Supplementary material for: Stereoselective one-pot synthesis of polypropionates
Source: Nat Commun. 2017 Sep 25;8:679. doi: 10.1038/s41467-017-00787-y (PMC5612996; doi:10.1038/s41467-017-00787-y)
Supplement: Supplementary file 8 — Supplementary Data 5 [file 41467_2017_787_MOESM8_ESM.cif]

 
data_i13165
 
#----------------------------------------------------------------------------#
#                   CHEMICAL INFORMATION                                     #
#----------------------------------------------------------------------------#
 
_chemical_name_systematic
;
 ?
;
_chemical_formula_moiety                'C15 H18 O4'
_chemical_formula_sum                   'C15 H18 O4'
_chemical_formula_weight                262.29
_chemical_absolute_configuration        unk
 
#----------------------------------------------------------------------------#
#                   UNIT CELL INFORMATION                                    #
#----------------------------------------------------------------------------#
 
_symmetry_cell_setting                  Orthorhombic
_symmetry_space_group_name_H-M          P2(1)2(1)2(1)
_symmetry_space_group_name_Hall         'P 2ac 2ab'
loop_
    _symmetry_equiv_pos_as_xyz
'x, y, z'
'-x+1/2, -y, z+1/2'
'x+1/2, -y+1/2, -z'
'-x, y+1/2, -z+1/2'
 
_cell_length_a                          8.574
_cell_length_b                          8.8
_cell_length_c                          17.704
_cell_angle_alpha                       90
_cell_angle_beta                        90
_cell_angle_gamma                       90
_cell_volume                            1335.8
_cell_formula_units_Z                   4
_cell_measurement_temperature           100.00(10)
_cell_measurement_reflns_used           8625
_cell_measurement_theta_min             2.58
_cell_measurement_theta_max             29.2
 
#----------------------------------------------------------------------------#
#                   CRYSTAL INFORMATION                                      #
#----------------------------------------------------------------------------#
 
_exptl_crystal_description              prism
_exptl_crystal_colour                   colourless
_exptl_crystal_size_max                 0.28
_exptl_crystal_size_mid                 0.24
_exptl_crystal_size_min                 0.16
_exptl_crystal_density_meas             'not measured'
_exptl_crystal_density_diffrn           1.304
_exptl_crystal_density_method           'not measured'
_exptl_crystal_F_000                    560
_exptl_special_details
;
 ?
;
 
#----------------------------------------------------------------------------#
#                   ABSORPTION CORRECTION                                    #
#----------------------------------------------------------------------------#
 
_exptl_absorpt_coefficient_mu           0.094
_exptl_absorpt_correction_type          multi-scan
_exptl_absorpt_process_details          'Bruker SADABS, 1996'
_exptl_absorpt_correction_T_min         0.91
_exptl_absorpt_correction_T_max         0.9703
 
#----------------------------------------------------------------------------#
#                   DATA COLLECTION                                          #
#----------------------------------------------------------------------------#
 
_diffrn_ambient_temperature             100.00(10)
_diffrn_radiation_wavelength            0.71073
_diffrn_radiation_type                  MoK\a
_diffrn_radiation_monochromator         graphite
_diffrn_measurement_device_type         'CCD area detector'
_diffrn_measurement_method              'phi and omega scans'
_diffrn_reflns_av_R_equivalents         0.0515
_diffrn_reflns_av_unetI/netI            0.0172
_diffrn_reflns_number                   36941
_diffrn_reflns_limit_h_min              -10
_diffrn_reflns_limit_h_max              10
_diffrn_reflns_limit_k_min              -10
_diffrn_reflns_limit_k_max              10
_diffrn_reflns_limit_l_min              -22
_diffrn_reflns_limit_l_max              19
_diffrn_reflns_theta_min                2.3
_diffrn_reflns_theta_max                26.36
_diffrn_reflns_theta_full               25
_diffrn_measured_fraction_theta_full
                                        1
_diffrn_measured_fraction_theta_max
                                        1
_reflns_number_total                    2722
_reflns_number_gt                       2617
_reflns_threshold_expression            >2sigma(I)
 
#----------------------------------------------------------------------------#
#                   COMPUTER PROGRAMS USED                                   #
#----------------------------------------------------------------------------#
 
_computing_data_collection              'Bruker APEX2'
_computing_cell_refinement              'Bruker APEX2'
_computing_data_reduction               'Bruker SAINT'
_computing_structure_solution           'SHELXS-97 (Sheldrick, 1997)'
_computing_structure_refinement         'SHELXL-97 (Sheldrick, 1997)'
_computing_molecular_graphics           'Ortep-3 for Windows (Farrugia, 1997)'
_computing_publication_material
                                   'WinGX publication routines (Farrugia, 1999)'
 
#----------------------------------------------------------------------------#
#                   STRUCTURE SOLUTION
#----------------------------------------------------------------------------#
 
_atom_sites_solution_primary            direct
_atom_sites_solution_secondary          difmap
_atom_sites_solution_hydrogens          geom
 
#----------------------------------------------------------------------------#
#                   REFINEMENT INFORMATION                                   #
#----------------------------------------------------------------------------#
 
_refine_special_details
;
 Refinement of F^2^ against ALL reflections.  The weighted R-factor wR and
 goodness of fit S are based on F^2^, conventional R-factors R are based
 on F, with F set to zero for negative F^2^. The threshold expression of
 F^2^ > 2sigma(F^2^) is used only for calculating R-factors(gt) etc. and is
 not relevant to the choice of reflections for refinement.  R-factors based
 on F^2^ are statistically about twice as large as those based on F, and R-
 factors based on ALL data will be even larger.
;
_refine_ls_structure_factor_coef        Fsqd
_refine_ls_matrix_type                  full
_refine_ls_weighting_scheme             calc
_refine_ls_weighting_details
         'calc w=1/[\s^2^(Fo^2^)+(0.0318P)^2^+0.2479P] where P=(Fo^2^+2Fc^2^)/3'
_refine_ls_hydrogen_treatment           refall
_refine_ls_extinction_method            SHELXL
_refine_ls_extinction_expression
                                    Fc^*^=kFc[1+0.001xFc^2^\l^3^/sin(2\q)]^-1/4^
_refine_ls_extinction_coef              0.0044(15)
_refine_ls_number_reflns                2722
_refine_ls_number_parameters            245
_refine_ls_number_restraints            0
_refine_ls_R_factor_all                 0.0273
_refine_ls_R_factor_gt                  0.0257
_refine_ls_wR_factor_ref                0.0641
_refine_ls_wR_factor_gt                 0.0632
_refine_ls_goodness_of_fit_ref          1.066
_refine_ls_restrained_S_all             1.066
_refine_ls_shift/su_max                 0
_refine_ls_shift/su_mean                0
_refine_ls_abs_structure_details
                                    'Flack H D (1983), Acta Cryst. A39, 876-881'
_refine_ls_abs_structure_Flack          -0.1(7)
_refine_diff_density_max                0.19
_refine_diff_density_min                -0.141
_refine_diff_density_rms                0.03
 
#----------------------------------------------------------------------------#
#                   ATOMIC TYPES, COORDINATES AND THERMAL PARAMETERS         #
#----------------------------------------------------------------------------#
 
loop_
    _atom_type_symbol
    _atom_type_description
    _atom_type_scat_dispersion_real
    _atom_type_scat_dispersion_imag
    _atom_type_scat_source
O O 0.0106 0.006 'International Tables Vol C Tables 4.2.6.8 and 6.1.1.4'
C C 0.0033 0.0016 'International Tables Vol C Tables 4.2.6.8 and 6.1.1.4'
H H 0 0 'International Tables Vol C Tables 4.2.6.8 and 6.1.1.4'
 
loop_
    _atom_site_label
    _atom_site_type_symbol
    _atom_site_fract_x
    _atom_site_fract_y
    _atom_site_fract_z
    _atom_site_U_iso_or_equiv
    _atom_site_adp_type
    _atom_site_occupancy
    _atom_site_symmetry_multiplicity
    _atom_site_calc_flag
    _atom_site_refinement_flags
    _atom_site_disorder_assembly
    _atom_site_disorder_group
O1 O 0.88847(10) 0.59815(9) 0.25462(4) 0.01773(19) Uani 1 1 d . . .
O2 O 1.03705(11) 0.63244(11) 0.35647(5) 0.0250(2) Uani 1 1 d . . .
O3 O 0.48622(9) 0.44495(10) 0.14318(5) 0.01827(19) Uani 1 1 d . . .
O4 O 0.37027(11) 0.21635(10) 0.13689(5) 0.0245(2) Uani 1 1 d . . .
C1 C 0.94102(14) 0.55732(15) 0.32390(7) 0.0186(3) Uani 1 1 d . . .
C2 C 0.86216(16) 0.41233(15) 0.34870(7) 0.0234(3) Uani 1 1 d . . .
C3 C 0.78393(16) 0.35450(15) 0.27699(7) 0.0201(3) Uani 1 1 d . . .
C4 C 0.75918(14) 0.50076(14) 0.23202(7) 0.0170(3) Uani 1 1 d . . .
C5 C 0.76176(14) 0.48764(13) 0.14625(7) 0.0166(2) Uani 1 1 d . . .
C6 C 0.63447(14) 0.37749(14) 0.11937(7) 0.0172(2) Uani 1 1 d . . .
C7 C 0.63317(17) 0.35138(16) 0.03494(7) 0.0231(3) Uani 1 1 d . . .
C8 C 0.36339(14) 0.35101(14) 0.14945(7) 0.0192(2) Uani 1 1 d . . .
C9 C 0.22083(16) 0.43498(17) 0.17452(8) 0.0252(3) Uani 1 1 d . . .
C10 C 0.75393(14) 0.64147(13) 0.10750(6) 0.0173(2) Uani 1 1 d . . .
C11 C 0.84305(15) 0.66809(15) 0.04312(7) 0.0205(3) Uani 1 1 d . . .
C12 C 0.83755(17) 0.80711(16) 0.00589(8) 0.0249(3) Uani 1 1 d . . .
C13 C 0.74347(17) 0.92176(15) 0.03322(7) 0.0252(3) Uani 1 1 d . . .
C14 C 0.65340(16) 0.89834(15) 0.09714(7) 0.0240(3) Uani 1 1 d . . .
C15 C 0.65888(15) 0.75847(14) 0.13384(7) 0.0207(3) Uani 1 1 d . . .
H2B H 0.7870(19) 0.4416(18) 0.3873(9) 0.027(4) Uiso 1 1 d . . .
H2A H 0.9361(19) 0.345(2) 0.3718(9) 0.030(4) Uiso 1 1 d . . .
H3A H 0.853(2) 0.2897(19) 0.2508(9) 0.030(4) Uiso 1 1 d . . .
H3B H 0.6856(18) 0.3015(18) 0.2871(9) 0.024(4) Uiso 1 1 d . . .
H4 H 0.6663(16) 0.5502(15) 0.2481(7) 0.012(3) Uiso 1 1 d . . .
H5 H 0.8569(17) 0.4379(16) 0.1328(7) 0.016(3) Uiso 1 1 d . . .
H7A H 0.5576(19) 0.2715(18) 0.0197(9) 0.026(4) Uiso 1 1 d . . .
H7C H 0.608(2) 0.446(2) 0.0078(9) 0.034(4) Uiso 1 1 d . . .
H6 H 0.6499(16) 0.2795(16) 0.1440(7) 0.013(3) Uiso 1 1 d . . .
H7B H 0.740(2) 0.3163(19) 0.0182(9) 0.034(4) Uiso 1 1 d . . .
H9A H 0.208(2) 0.529(2) 0.1452(12) 0.055(6) Uiso 1 1 d . . .
H9B H 0.232(2) 0.464(2) 0.2259(12) 0.051(5) Uiso 1 1 d . . .
H9C H 0.133(2) 0.372(3) 0.1698(11) 0.055(6) Uiso 1 1 d . . .
H11 H 0.9131(16) 0.5868(17) 0.0247(8) 0.018(3) Uiso 1 1 d . . .
H12 H 0.896(2) 0.8258(19) -0.0394(10) 0.033(4) Uiso 1 1 d . . .
H13 H 0.7459(19) 1.0175(18) 0.0099(8) 0.023(4) Uiso 1 1 d . . .
H14 H 0.591(2) 0.979(2) 0.1162(9) 0.037(5) Uiso 1 1 d . . .
H15 H 0.5911(17) 0.7445(17) 0.1788(8) 0.021(4) Uiso 1 1 d . . .
 
loop_
    _atom_site_aniso_label
    _atom_site_aniso_U_11
    _atom_site_aniso_U_22
    _atom_site_aniso_U_33
    _atom_site_aniso_U_23
    _atom_site_aniso_U_13
    _atom_site_aniso_U_12
O1 0.0174(4) 0.0185(4) 0.0174(4) 0.0020(3) -0.0023(3) -0.0020(3)
O2 0.0237(4) 0.0280(5) 0.0232(4) 0.0015(4) -0.0064(4) -0.0028(4)
O3 0.0144(4) 0.0168(4) 0.0236(4) -0.0006(4) 0.0012(3) -0.0004(3)
O4 0.0237(5) 0.0185(4) 0.0312(5) 0.0003(4) 0.0044(4) -0.0040(4)
C1 0.0174(5) 0.0208(6) 0.0175(5) 0.0009(5) -0.0005(4) 0.0031(5)
C2 0.0277(6) 0.0228(6) 0.0198(6) 0.0044(5) -0.0019(5) 0.0009(6)
C3 0.0215(6) 0.0179(6) 0.0210(6) 0.0021(5) 0.0012(5) 0.0000(5)
C4 0.0150(6) 0.0158(5) 0.0201(6) -0.0002(4) 0.0003(4) -0.0012(5)
C5 0.0133(5) 0.0176(6) 0.0188(6) 0.0004(5) 0.0005(5) 0.0010(5)
C6 0.0158(5) 0.0156(5) 0.0201(6) 0.0004(5) 0.0014(5) 0.0015(5)
C7 0.0248(7) 0.0224(6) 0.0220(6) -0.0043(5) 0.0009(5) -0.0038(6)
C8 0.0187(6) 0.0213(6) 0.0175(5) 0.0027(5) -0.0018(5) -0.0032(5)
C9 0.0180(6) 0.0231(7) 0.0345(8) 0.0011(6) 0.0016(5) -0.0009(6)
C10 0.0162(5) 0.0177(6) 0.0180(5) 0.0000(5) -0.0043(5) -0.0030(5)
C11 0.0194(6) 0.0225(6) 0.0195(6) -0.0007(5) -0.0013(5) -0.0035(5)
C12 0.0275(7) 0.0268(7) 0.0204(6) 0.0029(5) -0.0023(5) -0.0092(6)
C13 0.0319(7) 0.0194(6) 0.0244(6) 0.0052(5) -0.0081(6) -0.0065(6)
C14 0.0260(7) 0.0174(6) 0.0284(7) -0.0012(5) -0.0071(5) 0.0013(5)
C15 0.0207(6) 0.0217(6) 0.0199(6) 0.0004(5) -0.0012(5) -0.0008(5)
 
 
#----------------------------------------------------------------------------#
#                   MOLECULAR GEOMETRY                                       #
#----------------------------------------------------------------------------#
 
_geom_special_details
;
 All esds (except the esd in the dihedral angle between two l.s. planes)
 are estimated using the full covariance matrix.  The cell esds are taken
 into account individually in the estimation of esds in distances, angles
 and torsion angles; correlations between esds in cell parameters are only
 used when they are defined by crystal symmetry.  An approximate (isotropic)
 treatment of cell esds is used for estimating esds involving l.s. planes.
;
loop_
    _geom_bond_atom_site_label_1
    _geom_bond_atom_site_label_2
    _geom_bond_distance
    _geom_bond_site_symmetry_2
    _geom_bond_publ_flag
O1 C1 1.3552(14) . ?
O1 C4 1.4572(14) . ?
O2 C1 1.2031(15) . ?
O3 C8 1.3435(14) . ?
O3 C6 1.4648(14) . ?
O4 C8 1.2071(16) . ?
C1 C2 1.5093(18) . ?
C2 C3 1.5234(17) . ?
C2 H2B 0.974(16) . ?
C2 H2A 0.959(17) . ?
C3 C4 1.5282(17) . ?
C3 H3A 0.943(17) . ?
C3 H3B 0.980(16) . ?
C4 C5 1.5231(16) . ?
C4 H4 0.951(14) . ?
C5 C10 1.5191(16) . ?
C5 C6 1.5352(17) . ?
C5 H5 0.956(15) . ?
C6 C7 1.5124(16) . ?
C6 H6 0.976(14) . ?
C7 H7A 0.994(16) . ?
C7 H7C 0.988(17) . ?
C7 H7B 1.014(18) . ?
C8 C9 1.4956(18) . ?
C9 H9A 0.98(2) . ?
C9 H9B 0.95(2) . ?
C9 H9C 0.94(2) . ?
C10 C11 1.3920(17) . ?
C10 C15 1.3935(17) . ?
C11 C12 1.3903(19) . ?
C11 H11 0.989(14) . ?
C12 C13 1.379(2) . ?
C12 H12 0.959(17) . ?
C13 C14 1.385(2) . ?
C13 H13 0.939(16) . ?
C14 C15 1.3925(18) . ?
C14 H14 0.952(18) . ?
C15 H15 0.994(15) . ?
 
loop_
    _geom_angle_atom_site_label_1
    _geom_angle_atom_site_label_2
    _geom_angle_atom_site_label_3
    _geom_angle
    _geom_angle_site_symmetry_1
    _geom_angle_site_symmetry_3
    _geom_angle_publ_flag
C1 O1 C4 110.21(9) . . ?
C8 O3 C6 117.04(9) . . ?
O2 C1 O1 121.04(12) . . ?
O2 C1 C2 129.18(11) . . ?
O1 C1 C2 109.78(10) . . ?
C1 C2 C3 103.73(10) . . ?
C1 C2 H2B 106.1(9) . . ?
C3 C2 H2B 112.5(9) . . ?
C1 C2 H2A 110.5(10) . . ?
C3 C2 H2A 116.1(10) . . ?
H2B C2 H2A 107.5(13) . . ?
C2 C3 C4 102.35(10) . . ?
C2 C3 H3A 109.6(10) . . ?
C4 C3 H3A 109.9(10) . . ?
C2 C3 H3B 112.7(9) . . ?
C4 C3 H3B 112.1(9) . . ?
H3A C3 H3B 109.9(13) . . ?
O1 C4 C5 107.90(9) . . ?
O1 C4 C3 104.28(9) . . ?
C5 C4 C3 116.97(10) . . ?
O1 C4 H4 106.6(8) . . ?
C5 C4 H4 110.2(8) . . ?
C3 C4 H4 110.2(8) . . ?
C10 C5 C4 112.46(10) . . ?
C10 C5 C6 113.03(9) . . ?
C4 C5 C6 110.27(9) . . ?
C10 C5 H5 109.5(8) . . ?
C4 C5 H5 107.2(8) . . ?
C6 C5 H5 103.9(8) . . ?
O3 C6 C7 109.85(10) . . ?
O3 C6 C5 105.77(9) . . ?
C7 C6 C5 114.05(10) . . ?
O3 C6 H6 110.3(8) . . ?
C7 C6 H6 108.0(8) . . ?
C5 C6 H6 108.9(8) . . ?
C6 C7 H7A 112.4(9) . . ?
C6 C7 H7C 110.7(9) . . ?
H7A C7 H7C 108.9(13) . . ?
C6 C7 H7B 109.2(9) . . ?
H7A C7 H7B 107.2(12) . . ?
H7C C7 H7B 108.3(14) . . ?
O4 C8 O3 123.40(12) . . ?
O4 C8 C9 125.43(12) . . ?
O3 C8 C9 111.17(10) . . ?
C8 C9 H9A 110.7(12) . . ?
C8 C9 H9B 109.7(12) . . ?
H9A C9 H9B 107.0(17) . . ?
C8 C9 H9C 109.7(13) . . ?
H9A C9 H9C 110.9(17) . . ?
H9B C9 H9C 108.8(17) . . ?
C11 C10 C15 118.08(11) . . ?
C11 C10 C5 119.70(11) . . ?
C15 C10 C5 122.22(10) . . ?
C12 C11 C10 121.17(12) . . ?
C12 C11 H11 120.0(8) . . ?
C10 C11 H11 118.8(8) . . ?
C13 C12 C11 119.81(12) . . ?
C13 C12 H12 118.2(10) . . ?
C11 C12 H12 122.0(10) . . ?
C12 C13 C14 120.24(12) . . ?
C12 C13 H13 119.3(9) . . ?
C14 C13 H13 120.4(9) . . ?
C13 C14 C15 119.59(12) . . ?
C13 C14 H14 119.4(10) . . ?
C15 C14 H14 120.9(10) . . ?
C14 C15 C10 121.11(12) . . ?
C14 C15 H15 117.6(9) . . ?
C10 C15 H15 121.2(9) . . ?
 
loop_
    _geom_torsion_atom_site_label_1
    _geom_torsion_atom_site_label_2
    _geom_torsion_atom_site_label_3
    _geom_torsion_atom_site_label_4
    _geom_torsion
    _geom_torsion_site_symmetry_1
    _geom_torsion_site_symmetry_2
    _geom_torsion_site_symmetry_3
    _geom_torsion_site_symmetry_4
    _geom_torsion_publ_flag
C4 O1 C1 O2 -172.54(11) . . . . ?
C4 O1 C1 C2 7.70(13) . . . . ?
O2 C1 C2 C3 -167.23(13) . . . . ?
O1 C1 C2 C3 12.51(14) . . . . ?
C1 C2 C3 C4 -26.11(13) . . . . ?
C1 O1 C4 C5 -149.74(10) . . . . ?
C1 O1 C4 C3 -24.71(12) . . . . ?
C2 C3 C4 O1 30.81(12) . . . . ?
C2 C3 C4 C5 149.85(10) . . . . ?
O1 C4 C5 C10 -56.62(12) . . . . ?
C3 C4 C5 C10 -173.69(10) . . . . ?
O1 C4 C5 C6 176.22(9) . . . . ?
C3 C4 C5 C6 59.14(14) . . . . ?
C8 O3 C6 C7 78.16(13) . . . . ?
C8 O3 C6 C5 -158.33(10) . . . . ?
C10 C5 C6 O3 -64.88(12) . . . . ?
C4 C5 C6 O3 61.96(12) . . . . ?
C10 C5 C6 C7 55.94(14) . . . . ?
C4 C5 C6 C7 -177.22(10) . . . . ?
C6 O3 C8 O4 0.34(17) . . . . ?
C6 O3 C8 C9 179.67(10) . . . . ?
C4 C5 C10 C11 140.82(11) . . . . ?
C6 C5 C10 C11 -93.50(13) . . . . ?
C4 C5 C10 C15 -39.66(15) . . . . ?
C6 C5 C10 C15 86.01(13) . . . . ?
C15 C10 C11 C12 -0.12(18) . . . . ?
C5 C10 C11 C12 179.41(11) . . . . ?
C10 C11 C12 C13 0.6(2) . . . . ?
C11 C12 C13 C14 -0.6(2) . . . . ?
C12 C13 C14 C15 0.2(2) . . . . ?
C13 C14 C15 C10 0.21(19) . . . . ?
C11 C10 C15 C14 -0.26(18) . . . . ?
C5 C10 C15 C14 -179.79(11) . . . . ?
 
# The following lines are used to test the character set of files sent by
# network email or other means. They are not part of the CIF data set
# abcdefghijklmnopqrstuvwxyzABCDEFGHIJKLMNOPQRSTUVWXYZ0123456789
# !@#$%^&*()_+{}:"~<>?|\-=[];'`,./
 
# END of CIF
