# Supplementary material for: Stereoselective one-pot synthesis of polypropionates
Source: Nat Commun. 2017 Sep 25;8:679. doi: 10.1038/s41467-017-00787-y (PMC5612996; doi:10.1038/s41467-017-00787-y)
Supplement: Supplementary file 9 — Supplementary Data 6 [file 41467_2017_787_MOESM9_ESM.cif]

 
data_i13946
 
#----------------------------------------------------------------------------#
#                   CHEMICAL INFORMATION                                     #
#----------------------------------------------------------------------------#
 
_chemical_name_systematic
;
 ?
;
_chemical_formula_moiety                'C24 H38 O2 Si'
_chemical_formula_sum                   'C24 H38 O2 Si'
_chemical_formula_weight                386.63
 
#----------------------------------------------------------------------------#
#                   UNIT CELL INFORMATION                                    #
#----------------------------------------------------------------------------#
 
_symmetry_cell_setting                  Triclinic
_symmetry_space_group_name_H-M          P-1
_symmetry_space_group_name_Hall         '-P 1'
loop_
    _symmetry_equiv_pos_as_xyz
'x, y, z'
'-x, -y, -z'
 
_cell_length_a                          7.4396(3)
_cell_length_b                          11.7668(5)
_cell_length_c                          14.4083(6)
_cell_angle_alpha                       67.380(3)
_cell_angle_beta                        84.506(3)
_cell_angle_gamma                       83.796(3)
_cell_volume                            1155.44(8)
_cell_formula_units_Z                   2
_cell_measurement_temperature           100.00(10)
_cell_measurement_reflns_used           6766
_cell_measurement_theta_min             2.76
_cell_measurement_theta_max             32.17
 
#----------------------------------------------------------------------------#
#                   CRYSTAL INFORMATION                                      #
#----------------------------------------------------------------------------#
 
_exptl_crystal_description              prism
_exptl_crystal_colour                   colourless
_exptl_crystal_size_max                 0.24
_exptl_crystal_size_mid                 0.14
_exptl_crystal_size_min                 0.1
_exptl_crystal_density_meas             'not measured'
_exptl_crystal_density_diffrn           1.111
_exptl_crystal_density_method           'not measured'
_exptl_crystal_F_000                    424
_exptl_special_details
;
 ?
;
 
#----------------------------------------------------------------------------#
#                   ABSORPTION CORRECTION                                    #
#----------------------------------------------------------------------------#
 
_exptl_absorpt_coefficient_mu           0.117
_exptl_absorpt_correction_type          multi-scan
_exptl_absorpt_process_details          'Bruker SADABS, 1996'
_exptl_absorpt_correction_T_min         0.9725
_exptl_absorpt_correction_T_max         0.9884
 
#----------------------------------------------------------------------------#
#                   DATA COLLECTION                                          #
#----------------------------------------------------------------------------#
 
_diffrn_ambient_temperature             100.00(10)
_diffrn_radiation_wavelength            0.71073
_diffrn_radiation_type                  MoK\a
_diffrn_radiation_monochromator         graphite
_diffrn_measurement_device_type         'CCD area detector'
_diffrn_measurement_method              'phi and omega scans'
_diffrn_reflns_av_R_equivalents         0.0655
_diffrn_reflns_av_unetI/netI            0.0489
_diffrn_reflns_number                   22999
_diffrn_reflns_limit_h_min              -7
_diffrn_reflns_limit_h_max              9
_diffrn_reflns_limit_k_min              -15
_diffrn_reflns_limit_k_max              15
_diffrn_reflns_limit_l_min              -18
_diffrn_reflns_limit_l_max              18
_diffrn_reflns_theta_min                1.53
_diffrn_reflns_theta_max                27.1
_diffrn_reflns_theta_full               25
_diffrn_measured_fraction_theta_full
                                        1
_diffrn_measured_fraction_theta_max
                                        1
_reflns_number_total                    5096
_reflns_number_gt                       3878
_reflns_threshold_expression            >2sigma(I)
 
#----------------------------------------------------------------------------#
#                   COMPUTER PROGRAMS USED                                   #
#----------------------------------------------------------------------------#
 
_computing_data_collection              'Bruker APEX2'
_computing_cell_refinement              'Bruker APEX2'
_computing_data_reduction               'Bruker SAINT'
_computing_structure_solution           'SHELXS-97 (Sheldrick, 1997)'
_computing_structure_refinement         'SHELXL-97 (Sheldrick, 1997)'
_computing_molecular_graphics           'Ortep-3 for Windows (Farrugia, 1997)'
_computing_publication_material
                                   'WinGX publication routines (Farrugia, 1999)'
 
#----------------------------------------------------------------------------#
#                   STRUCTURE SOLUTION
#----------------------------------------------------------------------------#
 
_atom_sites_solution_primary            direct
_atom_sites_solution_secondary          difmap
_atom_sites_solution_hydrogens          geom
 
#----------------------------------------------------------------------------#
#                   REFINEMENT INFORMATION                                   #
#----------------------------------------------------------------------------#
 
_refine_special_details
;
 Refinement of F^2^ against ALL reflections.  The weighted R-factor wR and
 goodness of fit S are based on F^2^, conventional R-factors R are based
 on F, with F set to zero for negative F^2^. The threshold expression of
 F^2^ > 2sigma(F^2^) is used only for calculating R-factors(gt) etc. and is
 not relevant to the choice of reflections for refinement.  R-factors based
 on F^2^ are statistically about twice as large as those based on F, and R-
 factors based on ALL data will be even larger.
;
_refine_ls_structure_factor_coef        Fsqd
_refine_ls_matrix_type                  full
_refine_ls_weighting_scheme             calc
_refine_ls_weighting_details
         'calc w=1/[\s^2^(Fo^2^)+(0.0402P)^2^+0.4530P] where P=(Fo^2^+2Fc^2^)/3'
_refine_ls_hydrogen_treatment           constr
_refine_ls_extinction_method            none
_refine_ls_number_reflns                5096
_refine_ls_number_parameters            253
_refine_ls_number_restraints            0
_refine_ls_R_factor_all                 0.0637
_refine_ls_R_factor_gt                  0.0422
_refine_ls_wR_factor_ref                0.1044
_refine_ls_wR_factor_gt                 0.0928
_refine_ls_goodness_of_fit_ref          1.016
_refine_ls_restrained_S_all             1.016
_refine_ls_shift/su_max                 0.001
_refine_ls_shift/su_mean                0
_refine_diff_density_max                0.371
_refine_diff_density_min                -0.24
_refine_diff_density_rms                0.049
 
#----------------------------------------------------------------------------#
#                   ATOMIC TYPES, COORDINATES AND THERMAL PARAMETERS         #
#----------------------------------------------------------------------------#
 
loop_
    _atom_type_symbol
    _atom_type_description
    _atom_type_scat_dispersion_real
    _atom_type_scat_dispersion_imag
    _atom_type_scat_source
Si Si 0.0817 0.0704 'International Tables Vol C Tables 4.2.6.8 and 6.1.1.4'
O O 0.0106 0.006 'International Tables Vol C Tables 4.2.6.8 and 6.1.1.4'
C C 0.0033 0.0016 'International Tables Vol C Tables 4.2.6.8 and 6.1.1.4'
H H 0 0 'International Tables Vol C Tables 4.2.6.8 and 6.1.1.4'
 
loop_
    _atom_site_label
    _atom_site_type_symbol
    _atom_site_fract_x
    _atom_site_fract_y
    _atom_site_fract_z
    _atom_site_U_iso_or_equiv
    _atom_site_adp_type
    _atom_site_occupancy
    _atom_site_symmetry_multiplicity
    _atom_site_calc_flag
    _atom_site_refinement_flags
    _atom_site_disorder_assembly
    _atom_site_disorder_group
Si Si 0.27813(6) 0.19443(4) 0.79555(3) 0.01498(11) Uani 1 1 d . . .
O1 O 0.32690(14) 0.08023(10) 0.75398(8) 0.0171(2) Uani 1 1 d . . .
O16 O -0.13798(17) -0.35574(11) 0.96492(10) 0.0275(3) Uani 1 1 d . . .
C1 C 0.2358(2) -0.02625(14) 0.78479(12) 0.0155(3) Uani 1 1 d . . .
C6 C 0.0722(2) -0.01658(14) 0.72763(12) 0.0157(3) Uani 1 1 d . . .
H6 H -0.0006 0.0607 0.7259 0.019 Uiso 1 1 calc R . .
C5 C -0.0477(2) -0.12397(15) 0.78832(13) 0.0180(3) Uani 1 1 d . . .
H5 H -0.0971 -0.1087 0.8499 0.022 Uiso 1 1 calc R . .
C4 C 0.0640(2) -0.24980(15) 0.82603(13) 0.0189(3) Uani 1 1 d . . .
H4 H 0.1212 -0.2665 0.7664 0.023 Uiso 1 1 calc R . .
C3 C 0.2149(2) -0.25103(15) 0.89310(13) 0.0202(3) Uani 1 1 d . . .
H3 H 0.1581 -0.2662 0.9622 0.024 Uiso 1 1 calc R . .
C2 C 0.2979(2) -0.12891(15) 0.85668(13) 0.0189(3) Uani 1 1 d . . .
H2 H 0.4031 -0.1253 0.8877 0.023 Uiso 1 1 calc R . .
C7 C 0.1251(2) 0.00235(14) 0.61488(12) 0.0172(3) Uani 1 1 d . . .
H7 H 0.0242 -0.0274 0.5912 0.021 Uiso 1 1 calc R . .
C8 C 0.1326(2) 0.13919(15) 0.54890(12) 0.0179(3) Uani 1 1 d . . .
C9 C 0.2943(2) 0.19553(16) 0.51414(13) 0.0216(4) Uani 1 1 d . . .
H9 H 0.4064 0.1479 0.5314 0.026 Uiso 1 1 calc R . .
C10 C 0.2935(2) 0.32086(17) 0.45438(13) 0.0262(4) Uani 1 1 d . . .
H10 H 0.405 0.3578 0.4309 0.031 Uiso 1 1 calc R . .
C11 C 0.1323(3) 0.39185(17) 0.42901(14) 0.0285(4) Uani 1 1 d . . .
H11 H 0.1325 0.4775 0.3888 0.034 Uiso 1 1 calc R . .
C12 C -0.0298(3) 0.33729(17) 0.46260(14) 0.0279(4) Uani 1 1 d . . .
H12 H -0.1415 0.3853 0.4453 0.033 Uiso 1 1 calc R . .
C13 C -0.0286(2) 0.21209(16) 0.52173(13) 0.0219(4) Uani 1 1 d . . .
H13 H -0.1404 0.1754 0.5442 0.026 Uiso 1 1 calc R . .
C14 C 0.2972(2) -0.07400(15) 0.60020(13) 0.0221(4) Uani 1 1 d . . .
H14A H 0.3979 -0.055 0.6296 0.033 Uiso 1 1 calc R . .
H14B H 0.3258 -0.0538 0.5281 0.033 Uiso 1 1 calc R . .
H14C H 0.2782 -0.1621 0.6335 0.033 Uiso 1 1 calc R . .
C15 C -0.2120(2) -0.12514(17) 0.73240(14) 0.0242(4) Uani 1 1 d . . .
H15A H -0.1722 -0.1537 0.6776 0.036 Uiso 1 1 calc R . .
H15B H -0.2713 -0.0415 0.7044 0.036 Uiso 1 1 calc R . .
H15C H -0.2975 -0.181 0.7793 0.036 Uiso 1 1 calc R . .
C16 C -0.0615(2) -0.35196(15) 0.88574(13) 0.0205(4) Uani 1 1 d . . .
C17 C -0.0853(3) -0.44588(18) 0.84228(15) 0.0314(4) Uani 1 1 d . . .
H17A H -0.1787 -0.4998 0.8829 0.047 Uiso 1 1 calc R . .
H17B H 0.0294 -0.4955 0.8425 0.047 Uiso 1 1 calc R . .
H17C H -0.1223 -0.4038 0.773 0.047 Uiso 1 1 calc R . .
C18 C 0.3604(2) -0.35622(16) 0.90199(15) 0.0283(4) Uani 1 1 d . . .
H18A H 0.4512 -0.357 0.9473 0.043 Uiso 1 1 calc R . .
H18B H 0.419 -0.344 0.8353 0.043 Uiso 1 1 calc R . .
H18C H 0.3045 -0.4351 0.929 0.043 Uiso 1 1 calc R . .
C19 C 0.1840(2) 0.13148(16) 0.92745(13) 0.0256(4) Uani 1 1 d . . .
H19A H 0.2695 0.0665 0.9687 0.038 Uiso 1 1 calc R . .
H19B H 0.0687 0.0969 0.93 0.038 Uiso 1 1 calc R . .
H19C H 0.1638 0.1977 0.9535 0.038 Uiso 1 1 calc R . .
C20 C 0.1121(2) 0.31203(16) 0.71540(14) 0.0220(4) Uani 1 1 d . . .
H20A H 0.0001 0.2737 0.7179 0.033 Uiso 1 1 calc R . .
H20B H 0.1629 0.3453 0.6457 0.033 Uiso 1 1 calc R . .
H20C H 0.0855 0.3791 0.7403 0.033 Uiso 1 1 calc R . .
C21 C 0.5794(2) 0.29924(18) 0.67359(14) 0.0291(4) Uani 1 1 d . . .
H21A H 0.5958 0.2258 0.6564 0.044 Uiso 1 1 calc R . .
H21B H 0.6967 0.3331 0.6671 0.044 Uiso 1 1 calc R . .
H21C H 0.4964 0.3614 0.6278 0.044 Uiso 1 1 calc R . .
C22 C 0.5002(2) 0.26395(16) 0.78230(13) 0.0208(4) Uani 1 1 d . . .
C23 C 0.4700(3) 0.38040(19) 0.80799(17) 0.0357(5) Uani 1 1 d . . .
H23A H 0.5868 0.4138 0.8043 0.054 Uiso 1 1 calc R . .
H23B H 0.4135 0.359 0.8762 0.054 Uiso 1 1 calc R . .
H23C H 0.3907 0.4425 0.7597 0.054 Uiso 1 1 calc R . .
C24 C 0.6330(2) 0.1702(2) 0.85414(16) 0.0349(5) Uani 1 1 d . . .
H24A H 0.5824 0.1478 0.9237 0.052 Uiso 1 1 calc R . .
H24B H 0.7484 0.2067 0.8469 0.052 Uiso 1 1 calc R . .
H24C H 0.653 0.0961 0.8378 0.052 Uiso 1 1 calc R . .
 
loop_
    _atom_site_aniso_label
    _atom_site_aniso_U_11
    _atom_site_aniso_U_22
    _atom_site_aniso_U_33
    _atom_site_aniso_U_23
    _atom_site_aniso_U_13
    _atom_site_aniso_U_12
Si 0.0168(2) 0.0125(2) 0.0166(2) -0.00665(18) -0.00021(16) -0.00156(16)
O1 0.0202(6) 0.0128(5) 0.0198(6) -0.0078(5) 0.0023(4) -0.0043(4)
O16 0.0331(7) 0.0246(7) 0.0273(7) -0.0129(6) 0.0086(6) -0.0096(5)
C1 0.0169(7) 0.0140(7) 0.0179(8) -0.0087(7) 0.0021(6) -0.0033(6)
C6 0.0178(7) 0.0131(7) 0.0167(8) -0.0070(6) 0.0010(6) -0.0002(6)
C5 0.0178(8) 0.0171(8) 0.0192(9) -0.0071(7) 0.0019(6) -0.0040(6)
C4 0.0219(8) 0.0151(8) 0.0203(9) -0.0075(7) 0.0012(7) -0.0036(6)
C3 0.0242(8) 0.0148(8) 0.0215(9) -0.0062(7) -0.0019(7) -0.0027(6)
C2 0.0189(8) 0.0180(8) 0.0215(9) -0.0088(7) -0.0030(6) -0.0023(6)
C7 0.0193(8) 0.0153(8) 0.0183(8) -0.0080(7) 0.0009(6) -0.0026(6)
C8 0.0234(8) 0.0188(8) 0.0138(8) -0.0089(7) -0.0006(6) -0.0016(6)
C9 0.0234(8) 0.0210(9) 0.0204(9) -0.0083(7) 0.0004(7) -0.0017(7)
C10 0.0337(10) 0.0249(9) 0.0195(9) -0.0065(8) 0.0031(7) -0.0113(8)
C11 0.0447(11) 0.0193(9) 0.0193(9) -0.0038(7) -0.0053(8) -0.0038(8)
C12 0.0331(10) 0.0237(9) 0.0256(10) -0.0079(8) -0.0103(8) 0.0052(8)
C13 0.0223(8) 0.0241(9) 0.0212(9) -0.0103(7) -0.0021(7) -0.0020(7)
C14 0.0259(8) 0.0176(8) 0.0236(9) -0.0103(7) 0.0051(7) -0.0008(7)
C15 0.0213(8) 0.0248(9) 0.0238(9) -0.0053(8) -0.0011(7) -0.0060(7)
C16 0.0244(8) 0.0156(8) 0.0216(9) -0.0062(7) -0.0016(7) -0.0041(6)
C17 0.0482(12) 0.0247(9) 0.0267(10) -0.0127(8) 0.0007(8) -0.0164(8)
C18 0.0288(9) 0.0174(9) 0.0370(11) -0.0078(8) -0.0054(8) -0.0003(7)
C19 0.0349(10) 0.0205(9) 0.0210(9) -0.0088(7) 0.0053(7) -0.0029(7)
C20 0.0214(8) 0.0191(8) 0.0282(10) -0.0118(8) -0.0042(7) 0.0013(6)
C21 0.0215(9) 0.0342(10) 0.0306(11) -0.0098(9) 0.0023(7) -0.0105(8)
C22 0.0192(8) 0.0205(8) 0.0250(9) -0.0100(7) -0.0033(7) -0.0033(6)
C23 0.0363(11) 0.0323(11) 0.0494(13) -0.0252(10) -0.0005(9) -0.0134(9)
C24 0.0236(9) 0.0447(12) 0.0357(12) -0.0131(10) -0.0111(8) 0.0006(8)
 
 
#----------------------------------------------------------------------------#
#                   MOLECULAR GEOMETRY                                       #
#----------------------------------------------------------------------------#
 
_geom_special_details
;
 All esds (except the esd in the dihedral angle between two l.s. planes)
 are estimated using the full covariance matrix.  The cell esds are taken
 into account individually in the estimation of esds in distances, angles
 and torsion angles; correlations between esds in cell parameters are only
 used when they are defined by crystal symmetry.  An approximate (isotropic)
 treatment of cell esds is used for estimating esds involving l.s. planes.
;
loop_
    _geom_bond_atom_site_label_1
    _geom_bond_atom_site_label_2
    _geom_bond_distance
    _geom_bond_site_symmetry_2
    _geom_bond_publ_flag
Si O1 1.6638(11) . ?
Si C19 1.8508(18) . ?
Si C20 1.8572(17) . ?
Si C22 1.8832(16) . ?
O1 C1 1.3871(18) . ?
O16 C16 1.212(2) . ?
C1 C2 1.324(2) . ?
C1 C6 1.504(2) . ?
C6 C5 1.550(2) . ?
C6 C7 1.569(2) . ?
C6 H6 1 . ?
C5 C15 1.531(2) . ?
C5 C4 1.543(2) . ?
C5 H5 1 . ?
C4 C16 1.533(2) . ?
C4 C3 1.546(2) . ?
C4 H4 1 . ?
C3 C2 1.507(2) . ?
C3 C18 1.528(2) . ?
C3 H3 1 . ?
C2 H2 0.95 . ?
C7 C8 1.527(2) . ?
C7 C14 1.529(2) . ?
C7 H7 1 . ?
C8 C13 1.392(2) . ?
C8 C9 1.393(2) . ?
C9 C10 1.392(2) . ?
C9 H9 0.95 . ?
C10 C11 1.379(3) . ?
C10 H10 0.95 . ?
C11 C12 1.385(3) . ?
C11 H11 0.95 . ?
C12 C13 1.389(2) . ?
C12 H12 0.95 . ?
C13 H13 0.95 . ?
C14 H14A 0.98 . ?
C14 H14B 0.98 . ?
C14 H14C 0.98 . ?
C15 H15A 0.98 . ?
C15 H15B 0.98 . ?
C15 H15C 0.98 . ?
C16 C17 1.497(2) . ?
C17 H17A 0.98 . ?
C17 H17B 0.98 . ?
C17 H17C 0.98 . ?
C18 H18A 0.98 . ?
C18 H18B 0.98 . ?
C18 H18C 0.98 . ?
C19 H19A 0.98 . ?
C19 H19B 0.98 . ?
C19 H19C 0.98 . ?
C20 H20A 0.98 . ?
C20 H20B 0.98 . ?
C20 H20C 0.98 . ?
C21 C22 1.533(2) . ?
C21 H21A 0.98 . ?
C21 H21B 0.98 . ?
C21 H21C 0.98 . ?
C22 C24 1.532(2) . ?
C22 C23 1.540(2) . ?
C23 H23A 0.98 . ?
C23 H23B 0.98 . ?
C23 H23C 0.98 . ?
C24 H24A 0.98 . ?
C24 H24B 0.98 . ?
C24 H24C 0.98 . ?
 
loop_
    _geom_angle_atom_site_label_1
    _geom_angle_atom_site_label_2
    _geom_angle_atom_site_label_3
    _geom_angle
    _geom_angle_site_symmetry_1
    _geom_angle_site_symmetry_3
    _geom_angle_publ_flag
O1 Si C19 109.54(7) . . ?
O1 Si C20 110.33(7) . . ?
C19 Si C20 109.84(8) . . ?
O1 Si C22 104.50(7) . . ?
C19 Si C22 112.87(8) . . ?
C20 Si C22 109.65(8) . . ?
C1 O1 Si 125.33(10) . . ?
C2 C1 O1 120.53(14) . . ?
C2 C1 C6 124.12(14) . . ?
O1 C1 C6 115.28(13) . . ?
C1 C6 C5 109.66(13) . . ?
C1 C6 C7 111.80(12) . . ?
C5 C6 C7 116.68(13) . . ?
C1 C6 H6 106 . . ?
C5 C6 H6 106 . . ?
C7 C6 H6 106 . . ?
C15 C5 C4 112.67(13) . . ?
C15 C5 C6 112.95(14) . . ?
C4 C5 C6 111.99(13) . . ?
C15 C5 H5 106.2 . . ?
C4 C5 H5 106.2 . . ?
C6 C5 H5 106.2 . . ?
C16 C4 C5 109.57(13) . . ?
C16 C4 C3 109.47(14) . . ?
C5 C4 C3 111.67(13) . . ?
C16 C4 H4 108.7 . . ?
C5 C4 H4 108.7 . . ?
C3 C4 H4 108.7 . . ?
C2 C3 C18 110.81(14) . . ?
C2 C3 C4 112.11(13) . . ?
C18 C3 C4 111.32(14) . . ?
C2 C3 H3 107.5 . . ?
C18 C3 H3 107.5 . . ?
C4 C3 H3 107.5 . . ?
C1 C2 C3 125.13(15) . . ?
C1 C2 H2 117.4 . . ?
C3 C2 H2 117.4 . . ?
C8 C7 C14 112.06(13) . . ?
C8 C7 C6 111.11(12) . . ?
C14 C7 C6 114.01(13) . . ?
C8 C7 H7 106.4 . . ?
C14 C7 H7 106.4 . . ?
C6 C7 H7 106.4 . . ?
C13 C8 C9 117.84(15) . . ?
C13 C8 C7 119.11(14) . . ?
C9 C8 C7 123.05(15) . . ?
C10 C9 C8 120.72(16) . . ?
C10 C9 H9 119.6 . . ?
C8 C9 H9 119.6 . . ?
C11 C10 C9 120.59(16) . . ?
C11 C10 H10 119.7 . . ?
C9 C10 H10 119.7 . . ?
C10 C11 C12 119.48(17) . . ?
C10 C11 H11 120.3 . . ?
C12 C11 H11 120.3 . . ?
C11 C12 C13 119.80(17) . . ?
C11 C12 H12 120.1 . . ?
C13 C12 H12 120.1 . . ?
C12 C13 C8 121.56(16) . . ?
C12 C13 H13 119.2 . . ?
C8 C13 H13 119.2 . . ?
C7 C14 H14A 109.5 . . ?
C7 C14 H14B 109.5 . . ?
H14A C14 H14B 109.5 . . ?
C7 C14 H14C 109.5 . . ?
H14A C14 H14C 109.5 . . ?
H14B C14 H14C 109.5 . . ?
C5 C15 H15A 109.5 . . ?
C5 C15 H15B 109.5 . . ?
H15A C15 H15B 109.5 . . ?
C5 C15 H15C 109.5 . . ?
H15A C15 H15C 109.5 . . ?
H15B C15 H15C 109.5 . . ?
O16 C16 C17 121.76(15) . . ?
O16 C16 C4 120.87(15) . . ?
C17 C16 C4 117.37(15) . . ?
C16 C17 H17A 109.5 . . ?
C16 C17 H17B 109.5 . . ?
H17A C17 H17B 109.5 . . ?
C16 C17 H17C 109.5 . . ?
H17A C17 H17C 109.5 . . ?
H17B C17 H17C 109.5 . . ?
C3 C18 H18A 109.5 . . ?
C3 C18 H18B 109.5 . . ?
H18A C18 H18B 109.5 . . ?
C3 C18 H18C 109.5 . . ?
H18A C18 H18C 109.5 . . ?
H18B C18 H18C 109.5 . . ?
Si C19 H19A 109.5 . . ?
Si C19 H19B 109.5 . . ?
H19A C19 H19B 109.5 . . ?
Si C19 H19C 109.5 . . ?
H19A C19 H19C 109.5 . . ?
H19B C19 H19C 109.5 . . ?
Si C20 H20A 109.5 . . ?
Si C20 H20B 109.5 . . ?
H20A C20 H20B 109.5 . . ?
Si C20 H20C 109.5 . . ?
H20A C20 H20C 109.5 . . ?
H20B C20 H20C 109.5 . . ?
C22 C21 H21A 109.5 . . ?
C22 C21 H21B 109.5 . . ?
H21A C21 H21B 109.5 . . ?
C22 C21 H21C 109.5 . . ?
H21A C21 H21C 109.5 . . ?
H21B C21 H21C 109.5 . . ?
C24 C22 C21 109.48(15) . . ?
C24 C22 C23 109.19(15) . . ?
C21 C22 C23 109.23(15) . . ?
C24 C22 Si 109.75(12) . . ?
C21 C22 Si 109.37(11) . . ?
C23 C22 Si 109.81(12) . . ?
C22 C23 H23A 109.5 . . ?
C22 C23 H23B 109.5 . . ?
H23A C23 H23B 109.5 . . ?
C22 C23 H23C 109.5 . . ?
H23A C23 H23C 109.5 . . ?
H23B C23 H23C 109.5 . . ?
C22 C24 H24A 109.5 . . ?
C22 C24 H24B 109.5 . . ?
H24A C24 H24B 109.5 . . ?
C22 C24 H24C 109.5 . . ?
H24A C24 H24C 109.5 . . ?
H24B C24 H24C 109.5 . . ?
 
loop_
    _geom_torsion_atom_site_label_1
    _geom_torsion_atom_site_label_2
    _geom_torsion_atom_site_label_3
    _geom_torsion_atom_site_label_4
    _geom_torsion
    _geom_torsion_site_symmetry_1
    _geom_torsion_site_symmetry_2
    _geom_torsion_site_symmetry_3
    _geom_torsion_site_symmetry_4
    _geom_torsion_publ_flag
C19 Si O1 C1 30.73(14) . . . . ?
C20 Si O1 C1 -90.31(13) . . . . ?
C22 Si O1 C1 151.91(12) . . . . ?
Si O1 C1 C2 -95.96(17) . . . . ?
Si O1 C1 C6 86.97(15) . . . . ?
C2 C1 C6 C5 20.3(2) . . . . ?
O1 C1 C6 C5 -162.80(12) . . . . ?
C2 C1 C6 C7 -110.78(17) . . . . ?
O1 C1 C6 C7 66.16(17) . . . . ?
C1 C6 C5 C15 -176.67(13) . . . . ?
C7 C6 C5 C15 -48.29(19) . . . . ?
C1 C6 C5 C4 -48.18(17) . . . . ?
C7 C6 C5 C4 80.20(17) . . . . ?
C15 C5 C4 C16 -51.63(18) . . . . ?
C6 C5 C4 C16 179.74(13) . . . . ?
C15 C5 C4 C3 -173.09(13) . . . . ?
C6 C5 C4 C3 58.27(18) . . . . ?
C16 C4 C3 C2 -158.29(14) . . . . ?
C5 C4 C3 C2 -36.77(19) . . . . ?
C16 C4 C3 C18 76.95(17) . . . . ?
C5 C4 C3 C18 -161.53(14) . . . . ?
O1 C1 C2 C3 -177.32(14) . . . . ?
C6 C1 C2 C3 -0.5(3) . . . . ?
C18 C3 C2 C1 133.82(18) . . . . ?
C4 C3 C2 C1 8.8(2) . . . . ?
C1 C6 C7 C8 -88.11(16) . . . . ?
C5 C6 C7 C8 144.54(14) . . . . ?
C1 C6 C7 C14 39.67(17) . . . . ?
C5 C6 C7 C14 -87.67(16) . . . . ?
C14 C7 C8 C13 154.73(15) . . . . ?
C6 C7 C8 C13 -76.43(18) . . . . ?
C14 C7 C8 C9 -25.3(2) . . . . ?
C6 C7 C8 C9 103.53(17) . . . . ?
C13 C8 C9 C10 0.2(2) . . . . ?
C7 C8 C9 C10 -179.79(15) . . . . ?
C8 C9 C10 C11 0.4(3) . . . . ?
C9 C10 C11 C12 -0.7(3) . . . . ?
C10 C11 C12 C13 0.3(3) . . . . ?
C11 C12 C13 C8 0.3(3) . . . . ?
C9 C8 C13 C12 -0.5(2) . . . . ?
C7 C8 C13 C12 179.42(16) . . . . ?
C5 C4 C16 O16 -65.8(2) . . . . ?
C3 C4 C16 O16 56.9(2) . . . . ?
C5 C4 C16 C17 114.10(17) . . . . ?
C3 C4 C16 C17 -123.12(17) . . . . ?
O1 Si C22 C24 -65.90(14) . . . . ?
C19 Si C22 C24 53.04(15) . . . . ?
C20 Si C22 C24 175.85(13) . . . . ?
O1 Si C22 C21 54.22(13) . . . . ?
C19 Si C22 C21 173.16(12) . . . . ?
C20 Si C22 C21 -64.03(14) . . . . ?
O1 Si C22 C23 174.06(13) . . . . ?
C19 Si C22 C23 -66.99(15) . . . . ?
C20 Si C22 C23 55.81(15) . . . . ?
 
# The following lines are used to test the character set of files sent by
# network email or other means. They are not part of the CIF data set
# abcdefghijklmnopqrstuvwxyzABCDEFGHIJKLMNOPQRSTUVWXYZ0123456789
# !@#$%^&*()_+{}:"~<>?|\-=[];'`,./
 
# END of CIF
