# Supplementary material for: Stereoselective one-pot synthesis of polypropionates
Source: Nat Commun. 2017 Sep 25;8:679. doi: 10.1038/s41467-017-00787-y (PMC5612996; doi:10.1038/s41467-017-00787-y)
Supplement: Supplementary file 10 — Supplementary Data 7 [file 41467_2017_787_MOESM10_ESM.cif]

 
data_i16636
 
 
#----------------------------------------------------------------------------#
#                   CHEMICAL INFORMATION                                     #
#----------------------------------------------------------------------------#
 
_chemical_name_systematic
;
 ?
;
_chemical_formula_moiety                'C18 H24 O4'
_chemical_formula_sum                   'C18 H24 O4'
_chemical_formula_weight                304.37
_chemical_absolute_configuration        unk
 
#----------------------------------------------------------------------------#
#                   UNIT CELL INFORMATION                                    #
#----------------------------------------------------------------------------#
 
_symmetry_cell_setting                  monoclinic
_symmetry_space_group_name_H-M          'P 21'
_symmetry_space_group_name_Hall         'P 2yb'
_symmetry_Int_Tables_number             4
loop_
    _symmetry_equiv_pos_as_xyz
'x, y, z'
'-x, y+1/2, -z'
 
_cell_length_a                          8.8720(3)
_cell_length_b                          11.0082(3)
_cell_length_c                          9.1544(3)
_cell_angle_alpha                       90
_cell_angle_beta                        108.429(2)
_cell_angle_gamma                       90
_cell_volume                            848.21(5)
_cell_formula_units_Z                   2
_cell_measurement_temperature           100.0(2)
_cell_measurement_reflns_used           8403
_cell_measurement_theta_min             2.35
_cell_measurement_theta_max             26.58
 
#----------------------------------------------------------------------------#
#                   CRYSTAL INFORMATION                                      #
#----------------------------------------------------------------------------#
 
_exptl_crystal_description              prism
_exptl_crystal_colour                   colourless
_exptl_crystal_size_max                 0.36
_exptl_crystal_size_mid                 0.28
_exptl_crystal_size_min                 0.24
_exptl_crystal_density_meas             none
_exptl_crystal_density_diffrn           1.192
_exptl_crystal_density_method           'not measured'
_exptl_crystal_F_000                    328
_exptl_special_details
;
 ?
;
 
#----------------------------------------------------------------------------#
#                   ABSORPTION CORRECTION                                    #
#----------------------------------------------------------------------------#
 
_exptl_absorpt_coefficient_mu           0.083
_exptl_absorpt_correction_type          multi-scan
_exptl_absorpt_process_details          'Bruker SADABS, 1996'
_exptl_absorpt_correction_T_min         0.9001
_exptl_absorpt_correction_T_max         0.9705
 
#----------------------------------------------------------------------------#
#                   DATA COLLECTION                                          #
#----------------------------------------------------------------------------#
 
_diffrn_ambient_temperature             100.0(2)
_diffrn_radiation_wavelength            0.71073
_diffrn_radiation_type                  MoK\a
_diffrn_radiation_monochromator         graphite
_diffrn_measurement_device_type         'Bruker APEX-II CCD'
_diffrn_measurement_method              '\f and \w scans'
_diffrn_standards_number                0
_diffrn_standards_interval_time         .
_diffrn_standards_interval_count        .
_diffrn_standards_decay_%               ?
_diffrn_reflns_av_R_equivalents         0.0464
_diffrn_reflns_av_unetI/netI            0.0275
_diffrn_reflns_number                   29015
_diffrn_reflns_limit_h_min              -11
_diffrn_reflns_limit_h_max              11
_diffrn_reflns_limit_k_min              -14
_diffrn_reflns_limit_k_max              14
_diffrn_reflns_limit_l_min              -11
_diffrn_reflns_limit_l_max              11
_diffrn_reflns_theta_min                2.345
_diffrn_reflns_theta_max                27.1
_diffrn_reflns_theta_full               25
_diffrn_measured_fraction_theta_full
                                        1
_diffrn_measured_fraction_theta_max
                                        0.997
_diffrn_reflns_Laue_measured_fraction_full
                                        1
_diffrn_reflns_Laue_measured_fraction_max
                                        0.997
_diffrn_reflns_point_group_measured_fraction_full
                                        1
_diffrn_reflns_point_group_measured_fraction_max
                                        0.997
_reflns_Friedel_fraction_full           1
_reflns_Friedel_fraction_max            0.997
_reflns_Friedel_coverage                0.899
_reflns_number_total                    3748
_reflns_number_gt                       3470
_reflns_threshold_expression            'I > 2\s(I)'
 
#----------------------------------------------------------------------------#
#                   COMPUTER PROGRAMS USED                                   #
#----------------------------------------------------------------------------#
 
_computing_data_collection              'Bruker Instrument Service v2012.12.0.3'
_computing_cell_refinement              'APEX3 v2015.9-0 (Bruker AXS)'
_computing_data_reduction               'SAINT V8.35A (Bruker AXS Inc., 2015)'
_computing_structure_solution           'XT, VERSION 2014/4'
_computing_structure_refinement         'SHELXL-2013 (Sheldrick, 2013)'
_computing_molecular_graphics           'shelXle (C.B. Huebschle, rev 740)'
_computing_publication_material
                                   'WinGX publication routines (Farrugia, 1999)'
 
#----------------------------------------------------------------------------#
#                   STRUCTURE SOLUTION                                       #
#----------------------------------------------------------------------------#
 
_atom_sites_solution_hydrogens          geom
 
#----------------------------------------------------------------------------#
#                   REFINEMENT INFORMATION                                   #
#----------------------------------------------------------------------------#
 
_refine_special_details
;
 ?
;
_refine_ls_structure_factor_coef        Fsqd
_refine_ls_matrix_type                  full
_refine_ls_weighting_scheme             calc
_refine_ls_weighting_details
              'w=1/[\s^2^(Fo^2^)+(0.0308P)^2^+0.1310P] where P=(Fo^2^+2Fc^2^)/3'
_refine_ls_hydrogen_treatment           constr
_refine_ls_extinction_method            SHELXL
_refine_ls_extinction_expression
                                    Fc^*^=kFc[1+0.001xFc^2^\l^3^/sin(2\q)]^-1/4^
_refine_ls_extinction_coef              0.018(3)
_refine_ls_number_reflns                3748
_refine_ls_number_parameters            204
_refine_ls_number_restraints            1
_refine_ls_R_factor_all                 0.035
_refine_ls_R_factor_gt                  0.0305
_refine_ls_wR_factor_ref                0.071
_refine_ls_wR_factor_gt                 0.0683
_refine_ls_goodness_of_fit_ref          1.05
_refine_ls_restrained_S_all             1.05
_refine_ls_shift/su_max                 0
_refine_ls_shift/su_mean                0
_refine_ls_abs_structure_details
;
 Flack x determined using 1552 quotients [(I+)-(I-)]/[(I+)+(I-)]
 (Parsons and Flack (2004), Acta Cryst. A60, s61).
;
_refine_ls_abs_structure_Flack          0.2(3)
_refine_diff_density_max                0.183
_refine_diff_density_min                -0.146
_refine_diff_density_rms                0.031
 
#----------------------------------------------------------------------------#
#                   CONSTRAINTS AND RESTRAINTS                               #
#----------------------------------------------------------------------------#
 
 
#----------------------------------------------------------------------------#
#                   ATOMIC TYPES, COORDINATES AND THERMAL PARAMETERS         #
#----------------------------------------------------------------------------#
 
loop_
    _atom_type_symbol
    _atom_type_description
    _atom_type_scat_dispersion_real
    _atom_type_scat_dispersion_imag
    _atom_type_scat_source
C C 0.0033 0.0016 'International Tables Vol C Tables 4.2.6.8 and 6.1.1.4'
H H 0 0 'International Tables Vol C Tables 4.2.6.8 and 6.1.1.4'
O O 0.0106 0.006 'International Tables Vol C Tables 4.2.6.8 and 6.1.1.4'
 
loop_
    _atom_site_label
    _atom_site_type_symbol
    _atom_site_fract_x
    _atom_site_fract_y
    _atom_site_fract_z
    _atom_site_U_iso_or_equiv
    _atom_site_adp_type
    _atom_site_occupancy
    _atom_site_site_symmetry_order
    _atom_site_calc_flag
    _atom_site_refinement_flags_posn
    _atom_site_refinement_flags_adp
    _atom_site_refinement_flags_occupancy
    _atom_site_disorder_assembly
    _atom_site_disorder_group
O1 O 0.21370(18) 0.31078(15) -0.04747(17) 0.0328(4) Uani 1 1 d . . . . .
O2 O 0.40716(14) 0.42457(11) 0.09212(14) 0.0179(3) Uani 1 1 d . . . . .
O3 O 0.34622(15) 0.50659(11) 0.48704(14) 0.0199(3) Uani 1 1 d . . . . .
O4 O 0.42697(18) 0.68795(13) 0.59737(16) 0.0291(3) Uani 1 1 d . . . . .
C1 C 0.2739(2) 0.35989(17) 0.0748(2) 0.0212(4) Uani 1 1 d . . . . .
C2 C 0.5006(2) 0.47226(16) 0.24248(19) 0.0147(3) Uani 1 1 d . . . . .
H2 H 0.5036 0.4103 0.3232 0.018 Uiso 1 1 calc R U . . .
C3 C 0.4283(2) 0.58957(16) 0.2798(2) 0.0167(4) Uani 1 1 d . . . . .
H3 H 0.5118 0.6271 0.3686 0.02 Uiso 1 1 calc R U . . .
C4 C 0.2857(2) 0.56559(16) 0.3365(2) 0.0181(4) Uani 1 1 d . . . . .
H4 H 0.2392 0.6457 0.3508 0.022 Uiso 1 1 calc R U . . .
C5 C 0.1514(2) 0.48406(17) 0.2425(2) 0.0207(4) Uani 1 1 d . . . . .
H5 H 0.0824 0.4691 0.3085 0.025 Uiso 1 1 calc R U . . .
C6 C 0.2053(2) 0.35761(17) 0.2057(2) 0.0211(4) Uani 1 1 d . . . . .
H6A H 0.2862 0.3254 0.2988 0.025 Uiso 1 1 calc R U . . .
H6B H 0.1133 0.3017 0.1793 0.025 Uiso 1 1 calc R U . . .
C7 C 0.6687(2) 0.48835(15) 0.23214(19) 0.0158(4) Uani 1 1 d . . . . .
H7 H 0.6653 0.5531 0.1546 0.019 Uiso 1 1 calc R U . . .
C8 C 0.7244(2) 0.36980(17) 0.1775(2) 0.0196(4) Uani 1 1 d . . . . .
H8A H 0.6639 0.3559 0.069 0.029 Uiso 1 1 calc R U . . .
H8B H 0.7072 0.3019 0.2397 0.029 Uiso 1 1 calc R U . . .
H8C H 0.8378 0.3759 0.1888 0.029 Uiso 1 1 calc R U . . .
C9 C 0.7824(2) 0.52830(16) 0.3861(2) 0.0164(4) Uani 1 1 d . . . . .
C10 C 0.8590(2) 0.64016(17) 0.4004(2) 0.0204(4) Uani 1 1 d . . . . .
H10 H 0.8351 0.6935 0.3146 0.024 Uiso 1 1 calc R U . . .
C11 C 0.9696(2) 0.67446(19) 0.5386(2) 0.0259(4) Uani 1 1 d . . . . .
H11 H 1.0207 0.7512 0.5471 0.031 Uiso 1 1 calc R U . . .
C12 C 1.0059(2) 0.5972(2) 0.6639(2) 0.0276(5) Uani 1 1 d . . . . .
H12 H 1.0834 0.6201 0.7579 0.033 Uiso 1 1 calc R U . . .
C13 C 0.9291(2) 0.48640(18) 0.6524(2) 0.0255(4) Uani 1 1 d . . . . .
H13 H 0.9532 0.4335 0.7388 0.031 Uiso 1 1 calc R U . . .
C14 C 0.8169(2) 0.45272(17) 0.5147(2) 0.0206(4) Uani 1 1 d . . . . .
H14 H 0.763 0.3773 0.508 0.025 Uiso 1 1 calc R U . . .
C15 C 0.3930(2) 0.68282(18) 0.1489(2) 0.0237(4) Uani 1 1 d . . . . .
H15A H 0.3337 0.6436 0.0516 0.036 Uiso 1 1 calc R U . . .
H15B H 0.4931 0.7151 0.1412 0.036 Uiso 1 1 calc R U . . .
H15C H 0.3296 0.7494 0.1702 0.036 Uiso 1 1 calc R U . . .
C16 C 0.4135(2) 0.57964(18) 0.6082(2) 0.0233(4) Uani 1 1 d . . . . .
C17 C 0.4698(3) 0.5087(2) 0.7542(2) 0.0389(6) Uani 1 1 d . . . . .
H17A H 0.3834 0.457 0.7636 0.058 Uiso 1 1 calc R U . . .
H17B H 0.5028 0.5647 0.8418 0.058 Uiso 1 1 calc R U . . .
H17C H 0.5601 0.4579 0.7532 0.058 Uiso 1 1 calc R U . . .
C18 C 0.0455(2) 0.5470(2) 0.0974(2) 0.0280(5) Uani 1 1 d . . . . .
H18A H 0.1042 0.5567 0.0237 0.042 Uiso 1 1 calc R U . . .
H18B H 0.014 0.627 0.1245 0.042 Uiso 1 1 calc R U . . .
H18C H -0.0495 0.4976 0.051 0.042 Uiso 1 1 calc R U . . .
 
loop_
    _atom_site_aniso_label
    _atom_site_aniso_U_11
    _atom_site_aniso_U_22
    _atom_site_aniso_U_33
    _atom_site_aniso_U_23
    _atom_site_aniso_U_13
    _atom_site_aniso_U_12
O1 0.0290(8) 0.0419(9) 0.0266(8) -0.0141(7) 0.0076(6) -0.0136(7)
O2 0.0179(7) 0.0205(6) 0.0143(6) -0.0019(5) 0.0037(5) -0.0035(5)
O3 0.0260(7) 0.0186(7) 0.0162(6) 0.0022(5) 0.0085(5) 0.0026(5)
O4 0.0391(8) 0.0211(8) 0.0269(8) -0.0056(6) 0.0102(7) 0.0034(6)
C1 0.0182(9) 0.0210(9) 0.0235(10) -0.0021(8) 0.0054(8) -0.0036(7)
C2 0.0167(8) 0.0152(8) 0.0112(8) -0.0016(6) 0.0028(6) -0.0015(7)
C3 0.0189(9) 0.0143(8) 0.0170(8) 0.0010(7) 0.0060(7) 0.0008(7)
C4 0.0216(9) 0.0160(9) 0.0177(9) 0.0039(7) 0.0076(8) 0.0042(7)
C5 0.0180(9) 0.0247(10) 0.0211(9) 0.0030(8) 0.0085(7) 0.0004(8)
C6 0.0185(9) 0.0218(10) 0.0235(10) -0.0023(8) 0.0073(8) -0.0064(8)
C7 0.0177(8) 0.0158(9) 0.0139(8) 0.0008(7) 0.0052(7) -0.0004(7)
C8 0.0188(9) 0.0206(9) 0.0198(9) -0.0048(7) 0.0068(7) -0.0006(8)
C9 0.0151(9) 0.0181(9) 0.0167(9) -0.0032(7) 0.0062(7) -0.0001(7)
C10 0.0215(9) 0.0208(9) 0.0201(9) -0.0004(8) 0.0083(8) -0.0023(8)
C11 0.0262(10) 0.0251(10) 0.0266(11) -0.0059(8) 0.0084(8) -0.0092(9)
C12 0.0233(10) 0.0352(11) 0.0203(10) -0.0084(9) 0.0012(8) -0.0054(9)
C13 0.0279(10) 0.0278(11) 0.0181(9) 0.0008(8) 0.0036(8) 0.0009(9)
C14 0.0217(9) 0.0182(9) 0.0210(9) -0.0006(7) 0.0054(8) -0.0007(7)
C15 0.0265(10) 0.0187(9) 0.0279(10) 0.0071(8) 0.0114(8) 0.0043(8)
C16 0.0271(11) 0.0257(11) 0.0190(9) -0.0019(8) 0.0098(8) 0.0056(8)
C17 0.0573(15) 0.0375(13) 0.0188(10) 0.0035(9) 0.0078(10) 0.0068(12)
C18 0.0209(10) 0.0370(12) 0.0252(10) 0.0063(9) 0.0061(8) 0.0033(9)
 
 
#----------------------------------------------------------------------------#
#                   MOLECULAR GEOMETRY                                       #
#----------------------------------------------------------------------------#
 
_geom_special_details
;
 All esds (except the esd in the dihedral angle between two l.s. planes)
 are estimated using the full covariance matrix.  The cell esds are taken
 into account individually in the estimation of esds in distances, angles
 and torsion angles; correlations between esds in cell parameters are only
 used when they are defined by crystal symmetry.  An approximate (isotropic)
 treatment of cell esds is used for estimating esds involving l.s. planes.
;
loop_
    _geom_bond_atom_site_label_1
    _geom_bond_atom_site_label_2
    _geom_bond_distance
    _geom_bond_site_symmetry_2
    _geom_bond_publ_flag
O1 C1 1.205(2) . ?
O2 C1 1.346(2) . ?
O2 C2 1.462(2) . ?
O3 C16 1.347(2) . ?
O3 C4 1.464(2) . ?
O4 C16 1.205(2) . ?
C1 C6 1.506(3) . ?
C2 C3 1.528(2) . ?
C2 C7 1.534(2) . ?
C3 C15 1.533(2) . ?
C3 C4 1.534(2) . ?
C4 C5 1.523(3) . ?
C5 C18 1.529(3) . ?
C5 C6 1.543(3) . ?
C7 C9 1.516(2) . ?
C7 C8 1.534(2) . ?
C9 C10 1.392(3) . ?
C9 C14 1.395(3) . ?
C10 C11 1.386(3) . ?
C11 C12 1.382(3) . ?
C12 C13 1.385(3) . ?
C13 C14 1.387(3) . ?
C16 C17 1.491(3) . ?
 
loop_
    _geom_angle_atom_site_label_1
    _geom_angle_atom_site_label_2
    _geom_angle_atom_site_label_3
    _geom_angle
    _geom_angle_site_symmetry_1
    _geom_angle_site_symmetry_3
    _geom_angle_publ_flag
C1 O2 C2 121.12(13) . . ?
C16 O3 C4 116.45(14) . . ?
O1 C1 O2 117.52(17) . . ?
O1 C1 C6 124.02(17) . . ?
O2 C1 C6 118.41(15) . . ?
O2 C2 C3 111.15(14) . . ?
O2 C2 C7 104.86(13) . . ?
C3 C2 C7 113.67(14) . . ?
C2 C3 C15 112.79(14) . . ?
C2 C3 C4 112.32(14) . . ?
C15 C3 C4 113.15(15) . . ?
O3 C4 C5 105.02(14) . . ?
O3 C4 C3 107.39(14) . . ?
C5 C4 C3 119.48(15) . . ?
C4 C5 C18 112.35(16) . . ?
C4 C5 C6 114.42(15) . . ?
C18 C5 C6 111.52(16) . . ?
C1 C6 C5 112.94(16) . . ?
C9 C7 C2 110.52(13) . . ?
C9 C7 C8 111.18(14) . . ?
C2 C7 C8 109.98(14) . . ?
C10 C9 C14 118.54(17) . . ?
C10 C9 C7 120.37(16) . . ?
C14 C9 C7 121.05(16) . . ?
C11 C10 C9 120.70(18) . . ?
C12 C11 C10 120.11(19) . . ?
C11 C12 C13 119.96(18) . . ?
C12 C13 C14 119.92(18) . . ?
C13 C14 C9 120.72(18) . . ?
O4 C16 O3 123.56(18) . . ?
O4 C16 C17 125.26(19) . . ?
O3 C16 C17 111.18(17) . . ?
 
# The following lines are used to test the character set of files sent by
# network email or other means. They are not part of the CIF data set
# abcdefghijklmnopqrstuvwxyzABCDEFGHIJKLMNOPQRSTUVWXYZ0123456789
# !@#$%^&*()_+{}:"~<>?|\-=[];'`,./
 
# END of CIF
